# Supplementary material for: Changes in the miRNA-mRNA Regulatory Network Precede Motor Symptoms in a Mouse Model of Multiple System Atrophy: Clinical Implications
Source: PLoS One. 2016 Mar 10;11(3):e0150705. doi: 10.1371/journal.pone.0150705 (PMC4786272; doi:10.1371/journal.pone.0150705)
Supplement: S2 Table — (XLSX) [file pone.0150705.s007.xlsx]

## Sheet: Tabelle1
Table S2. List of differentially expressed mRNAs in the striatum of MSA mice in a pre-motor stage of the disease.
Name	log2FoldChange	Average Expression	p-value	p-value (BH)
SNCA_hum	7.3455	5788.61	0	0
mt-Nd3	4.72645	1125.15	3.03706e-193	2.31136e-189
Gm15446	4.24517	1033.74	1.11413e-176	5.65272e-173
Tnni1	-1.86052	292.452	1.40215e-30	5.33554e-27
Cd59a	-1.22971	892.719	6.06344e-20	1.84583e-16
Apool	-1.33916	764.033	1.4335e-19	3.63654e-16
Yam1	-1.13926	42756.5	4.24162e-18	9.22309e-15
Gm28800	1.35152	304.995	5.02074e-17	9.55259e-14
Gm8822	1.17873	446.411	1.84532e-15	3.12084e-12
4833403I15Rik	1.11183	50.818	2.1198e-14	3.22654e-11
Gm12576	1.03309	76.9059	9.96848e-13	1.37937e-09
mt-Ts2	-0.929168	580.813	1.50543e-10	1.79596e-07
RP24-300C19.1	0.901994	41.3769	1.5339e-10	1.79596e-07
Aim2	0.981402	277.443	1.47452e-09	1.60312e-06
Calr	-0.588538	14762.5	1.27894e-08	1.29778e-05
Hsp90ab1	-0.619417	70703.3	3.25622e-08	3.09768e-05
Anln	-0.623433	4182.06	3.4941e-08	3.12846e-05
Atp5e	-0.798722	1580.63	3.79154e-08	3.20617e-05
Serpinb1a	-0.786095	671.481	4.6432e-08	3.45486e-05
Igfn1	0.844089	587.149	4.76657e-08	3.45486e-05
Aldh7a1	-0.658571	2730.53	4.5733e-08	3.45486e-05
Hapln2	-0.804019	645.655	7.39478e-08	5.11618e-05
Gm10524	0.840908	184.822	3.25508e-07	0.000215416
Olfml3	-0.707535	741.091	3.72698e-07	0.000236368
Mcm6	-0.829796	264.599	5.98411e-07	0.000364336
Mif	-0.750455	1487.67	8.05872e-07	0.000471776
Hspa5	-0.556354	10744.7	9.27999e-07	0.000523151
n-R5-8s1	-0.809317	186.979	1.01423e-06	0.00055134
Tmem45b	0.660676	41.7472	1.26655e-06	0.000664765
Mbp	-0.493386	124456	1.73854e-06	0.000808133
Klk6	-0.793167	212.92	1.63411e-06	0.000808133
Prmt1	-0.56515	5252.9	1.73986e-06	0.000808133
Gm12930	0.780773	207.225	1.75208e-06	0.000808133
Uqcr11	-0.700693	2256.28	1.81681e-06	0.000813342
4930447C04Rik	0.652921	1238.28	2.36656e-06	0.00102918
Id1	-0.75066	273.181	2.5468e-06	0.0010768
Gm24187	-0.776999	146.375	2.70171e-06	0.00111142
Ndrg1	-0.52704	6580.54	3.15696e-06	0.00120104
Zmat5	-0.61469	944.904	3.03698e-06	0.00120104
BC006965	0.775024	177.993	3.23517e-06	0.00120104
Etnk2	-0.762287	223.358	3.12334e-06	0.00120104
Ptgs2	-0.737686	466.661	3.62324e-06	0.00131308
Hif3a	-0.739775	420.304	4.02228e-06	0.00142379
Ddx59	0.65917	545.215	5.07824e-06	0.00175672
Gm2824	0.634518	1123.04	7.22818e-06	0.00242814
Gm29514	-0.689382	373.631	7.33817e-06	0.00242814
Slitrk6	-0.727765	309.302	7.54885e-06	0.0024447
Tnnt2	-0.661797	50.9351	8.39444e-06	0.00266191
Ret	-0.712216	413.253	8.87339e-06	0.00275637
Rnpep	-0.518822	2360.23	9.98056e-06	0.00297871
Pla2g4a	-0.678003	379.393	9.89243e-06	0.00297871
Hba-a1	-0.708857	378.028	1.08841e-05	0.00318591
Adamtsl1	0.654753	672.699	1.15547e-05	0.00331837
Rps14	-0.470649	7201.67	1.33487e-05	0.00376259
Nr4a3	0.606904	2406.09	1.46281e-05	0.00397596
C030005K06Rik	-0.721305	178.391	1.4563e-05	0.00397596
mt-Tw	-0.655509	1166.16	1.52075e-05	0.00406094
Pisd-ps2	-0.67064	3040.55	1.80348e-05	0.0047329
Stard4	0.522224	2193.83	2.04299e-05	0.00527057
Ccdc82	0.566564	1452.27	2.08831e-05	0.0052977
Gsn	-0.474145	3280.49	2.35929e-05	0.005887
Plin3	-0.622428	647.775	2.4751e-05	0.00604246
Gpr17	-0.550121	2355.24	2.54069e-05	0.00604246
Lmntd1	0.680023	98.2999	2.52556e-05	0.00604246
Zic1	-0.556332	2201.78	2.61399e-05	0.00612116
Slc6a11	-0.499335	5419.76	2.8545e-05	0.00658309
Tcf7l2	-0.685986	935.921	2.91237e-05	0.00661629
C1qc	-0.556645	892.476	3.07536e-05	0.00688382
Btbd2	-0.481561	2500.88	3.39947e-05	0.00739192
Sned1	0.61644	1023.79	3.36631e-05	0.00739192
Fa2h	-0.510907	2768.51	3.53313e-05	0.00757432
Eno1	-0.478582	29121.8	3.98458e-05	0.00842351
Tmem163	-0.578989	1042	4.11918e-05	0.00858876
Rps17	-0.543212	2293.07	4.55369e-05	0.00936644
Sox17	-0.62163	371.069	4.77055e-05	0.00968167
Crip1	-0.673775	179.354	4.85058e-05	0.00971456
Rny1	-0.670009	553.528	5.65871e-05	0.0111859
Tmem50b	-0.450512	5641.49	7.30548e-05	0.014256
Atp5j2	-0.463312	2822.44	7.54303e-05	0.0145332
Igfbp2	-0.582911	688.987	7.88751e-05	0.015007
Pdk4	0.563226	605.163	8.10481e-05	0.01523
Car2	-0.493381	7563.46	0.000101972	0.0187001
Rpl41	-0.607372	739.486	0.000101855	0.0187001
Rasa2	0.482564	2535.88	0.000103822	0.0188129
Ddx4	0.611183	265.394	0.000127792	0.0228838
Slc24a3	-0.432681	5419.15	0.00013663	0.0241819
Aup1	-0.445041	2098.21	0.000153463	0.026849
Dgkd	-0.405938	11222	0.000175726	0.0303946
Cmtm5	-0.463327	1363.1	0.000177895	0.030424
Fam114a1	-0.622363	178.211	0.000185052	0.0312963
3110009E18Rik	0.610786	253.885	0.000215258	0.0357622
Cacna1s	0.585468	64.7435	0.000216156	0.0357622
Fam69b	-0.502245	1075.97	0.000226077	0.0370013
Gjc2	-0.510999	923.524	0.000240779	0.0385779
Pla2g4e	0.57161	805.346	0.000239486	0.0385779
Rbbp9	-0.456145	2583.24	0.000246451	0.0390753
Abi3bp	0.536608	1555.05	0.000262021	0.0399366
Abhd17c	-0.437165	1916.6	0.00026325	0.0399366
Chil1	0.575032	342.388	0.000265002	0.0399366
AW822252	0.59976	204.911	0.000255678	0.0399366
Tmem181b-ps	-0.489847	14653.2	0.000260325	0.0399366
Pmp22	-0.495889	1257.02	0.000272619	0.0406817
Ttc9b	-0.480831	1129.04	0.000285069	0.041491
Pfn1	-0.466041	1751.55	0.000286401	0.041491
Trib2	-0.441046	2391.04	0.00028495	0.041491
Tmem63a	-0.437727	2239.27	0.000288946	0.041491
Spidr	-0.566615	310.899	0.000295467	0.0420309
Spef1	-0.53397	470.154	0.000351898	0.0489289
C130074G19Rik	0.548878	622.462	0.000350435	0.0489289
mmu-mir-5103	0.592762	187.77	0.000353602	0.0489289
RP23-58N8.6	-0.592848	223.211	0.000358964	0.0492233
Lpl	0.414334	2018.56	0.00037155	0.0493279
Syt3	-0.401862	2610.73	0.000367296	0.0493279
Cox6b1	-0.480275	1406	0.000370312	0.0493279
Plekhg1	-0.536624	2761.18	0.000372689	0.0493279
Myo5c	0.545514	439.649	0.000377061	0.0494762
Uvssa	0.481906	955.491	0.000394358	0.0513036
Atp8b1	0.571379	319.883	0.000403946	0.0516678
Rps2	-0.372719	13127.8	0.000402125	0.0516678
Cox8a	-0.443191	10240.7	0.000410221	0.0520331
Tomm5	-0.481138	2418.7	0.00042704	0.0537188
Fam228b	0.584189	367.843	0.000433333	0.0540636
Npc2	-0.431228	1517.7	0.000449393	0.0556115
Gm26781	0.569618	130.498	0.000459666	0.056424
Slc6a9	-0.441989	1958.35	0.000467086	0.0564248
Ugt8a	-0.38282	4942.05	0.000465586	0.0564248
Onecut2	0.540382	1448.71	0.000498633	0.0594459
Gm26760	0.574481	215.537	0.000499906	0.0594459
Bag1	-0.446152	2121.35	0.0005092	0.0594806
Txnip	0.472673	1666.92	0.000507151	0.0594806
Rasd1	-0.568611	610.213	0.000511921	0.0594806
Cpeb4	0.3645	7535.34	0.000516138	0.0595162
Shisa6	-0.479869	1027.34	0.000534213	0.0611373
Plag1	0.549388	410.818	0.000553439	0.062063
Gucy1a2	0.515539	1763.31	0.000554534	0.062063
Gucy2g	0.565609	345.755	0.000553376	0.062063
Fam198b	0.467349	774.995	0.000569504	0.0632731
Timp4	-0.493188	1164.11	0.000588859	0.0643575
Lcat	-0.537749	887.83	0.000583868	0.0643575
Tox	0.448458	1203.41	0.000591948	0.0643575
Plod1	-0.461764	1360.73	0.000616391	0.0665397
Tuba1b	-0.415431	10728.5	0.00065404	0.0696164
Gm15772	-0.549866	80.182	0.000652838	0.0696164
Crb1	0.488965	64.7203	0.000662375	0.070014
Smdt1	-0.526229	1106.87	0.000683624	0.0707853
Ache	-0.396851	2260.32	0.000679462	0.0707853
B4galt2	-0.402588	3350.55	0.000678009	0.0707853
Limd2	-0.411146	1541.56	0.000698845	0.07139
Mlec	-0.369785	5415.78	0.000694504	0.07139
Narfl	-0.435428	1039.17	0.00072424	0.0734911
Trim66	0.443455	1428.95	0.000729969	0.0735819
Hspa1a	-0.560438	308.581	0.000749804	0.075084
Mrpl9	-0.432948	1224.78	0.00076063	0.0756702
Hspa1b	-0.557227	228.364	0.000771204	0.076224
Btbd10	0.373557	3886.76	0.000862762	0.0842652
Ctnnal1	0.418692	1955.36	0.000863634	0.0842652
Sdc4	-0.401453	1800.74	0.000923615	0.0869494
Ryr2	0.42809	9065.09	0.00093093	0.0869494
Mal	-0.370436	14617.9	0.000931132	0.0869494
Pex10	-0.491742	526.651	0.0009228	0.0869494
Prss56	0.509249	61.39	0.000907592	0.0869494
Dhx9	0.38966	6099.53	0.000909816	0.0869494
Hecw2	0.362264	5622	0.000906993	0.0869494
Nt5e	-0.421051	1506.13	0.000939152	0.0871636
1700123O20Rik	-0.496875	499.038	0.000956044	0.0876624
Gm5601	-0.504397	486.227	0.000951936	0.0876624
Gjc1	-0.527487	270.527	0.000984933	0.0897705
Slc2a1	-0.369773	4647.36	0.000998883	0.0905
Cacnb4	0.360211	20675.4	0.0010201	0.0913353
Rps13	-0.467016	1985.54	0.00101865	0.0913353
Pdia4	-0.398944	1651	0.00102848	0.0915471
Adam33	0.544759	224.949	0.00103998	0.0920325
Ldha	-0.375087	7698.63	0.00106665	0.0938464
Avpi1	-0.456826	694.052	0.00111798	0.0972387
Melk	0.521698	97.0755	0.00111794	0.0972387
Fzd3	0.531424	873.059	0.00114377	0.0972586
Xbp1	-0.391406	5276.52	0.00114101	0.0972586
Lad1	-0.495138	63.2903	0.00113676	0.0972586
Mms22l	0.538652	127.652	0.00113349	0.0972586
Atp5o	-0.385442	4001.15	0.00118716	0.0998332
Gapdh	-0.388411	21387.1	0.00118273	0.0998332
