# Supplementary material for: Changes in the miRNA-mRNA Regulatory Network Precede Motor Symptoms in a Mouse Model of Multiple System Atrophy: Clinical Implications
Source: PLoS One. 2016 Mar 10;11(3):e0150705. doi: 10.1371/journal.pone.0150705 (PMC4786272; doi:10.1371/journal.pone.0150705)
Supplement: S3 Table — (XLSX) [file pone.0150705.s008.xlsx]

## Sheet: Tabelle1
Table S3. List of differentially expressed mRNAs in the SN of MSA mice in a pre-motor stage of the disease.
Name	log2FoldChange	p-value (BH)	Average Expression RNASeq	log2FoldChange RNASeq	p-value RNASeq	p-value (BH) RNASeq	Average Expression Microarray	log2Fold Change Microarray	p-value Microarray	p-value (BH) Microarray
SNCA_hum	8.02332	0	15157	8.02332	0	0	NA	NA	NA	NA
Gm15446	1.99551	1.04016e-116	638.414	3.56363	6.43027e-121	1.04016e-116	4.85889	1.99551	9.25622e-05	0.0352153
Tnni1	-1.82204	7.72358e-27	484.745	-1.82204	9.54943e-31	7.72358e-27	6.1987	-0.783281	0.000325435	0.0514464
Apool	-1.08678	2.22237e-08	589.816	-1.08678	4.12161e-12	2.22237e-08	NA	NA	NA	NA
4833403I15Rik	0.838774	1.19205e-06	43.8189	0.838774	3.68462e-10	1.19205e-06	NA	NA	NA	NA
Gabra6	0.985708	1.19205e-06	214.346	0.985708	3.14386e-10	1.19205e-06	5.28322	0.234379	0.842525	0.972951
Cd59a	-0.872607	2.17207e-06	1659.19	-0.872607	8.05663e-10	2.17207e-06	8.83817	-0.831798	0.000329229	0.0514464
Gm12576	0.759517	5.62089e-06	44.9371	0.759517	2.43238e-09	5.62089e-06	4.59094	0.968821	0.000122486	0.0363022
Pla2g4a	-0.790755	3.41788e-05	862.403	-0.790755	1.69035e-08	3.41788e-05	NA	NA	NA	NA
Mcm6	-0.906956	4.37164e-05	228.322	-0.906956	2.43229e-08	4.37164e-05	NA	NA	NA	NA
Aldh7a1	-0.659566	5.22877e-05	2431.22	-0.659566	3.23243e-08	5.22877e-05	7.67649	-0.659019	0.000100795	0.0352153
1700063D05Rik	-0.818782	0.000170215	364.495	-0.818782	1.1575e-07	0.000170215	NA	NA	NA	NA
Sp7	0.485446	0.00277118	183.93	0.772674	2.05577e-06	0.00277118	5.61054	0.485446	0.00284232	0.0975598
Gm29514	-0.715741	0.00296502	572.93	-0.715741	2.39886e-06	0.00296502	NA	NA	NA	NA
Gm9994	0.513352	0.00296502	23.8257	0.513352	2.56617e-06	0.00296502	NA	NA	NA	NA
Pkd2l2	-0.721591	0.00540558	87.7336	-0.721591	5.01259e-06	0.00540558	NA	NA	NA	NA
Plin3	-0.59541	0.00813992	1267.71	-0.59541	8.05135e-06	0.00813992	6.4258	-0.419571	0.00269455	0.0975598
Prg4	-0.774651	0.00950777	1102.08	-0.676997	9.99209e-06	0.00950777	7.35997	-0.774651	0.00028784	0.0502704
Tph2	-0.556247	0.00972125	3977.16	-0.556247	1.08174e-05	0.00972125	NA	NA	NA	NA
Ptp4a1	-0.532939	0.0126434	1693.77	-0.532939	1.48507e-05	0.0126434	NA	NA	NA	NA
Gm8822	0.683393	0.0141944	321.323	0.683393	1.755e-05	0.0141944	NA	NA	NA	NA
Pcsk1n	0.488095	0.0167596	2779.37	0.488095	2.17577e-05	0.0167596	NA	NA	NA	NA
3222401L13Rik	0.973712	0.0167782	0	NA	NA	NA	5.85039	0.973712	1.13023e-05	0.0167782
AC149090.1	-2.32381	0.0167782	NA	NA	NA	NA	7.82583	-2.32381	9.10736e-06	0.0167782
Alas2	-1.13105	0.0169263	452.645	-0.689087	2.32369e-05	0.0169263	6.01262	-1.13105	0.00085553	0.0705574
Ccm2l	0.632771	0.0169263	427.527	0.632771	2.40668e-05	0.0169263	NA	NA	NA	NA
Car8	0.679239	0.0169871	1182.47	0.679239	2.52035e-05	0.0169871	7.51302	0.0344739	0.954547	0.996221
A530053G22Rik	-0.908565	0.0224413	30.3815	-0.449164	0.000386661	0.110628	3.17349	-0.908565	2.26756e-05	0.0224413
Aven	-0.658215	0.0229139	525.687	-0.658215	3.683e-05	0.0229139	3.66269	-0.351919	0.306054	0.76798
Baiap3	0.548758	0.0229139	5033.85	0.548758	3.60411e-05	0.0229139	NA	NA	NA	NA
Lad1	-0.610305	0.0254412	76.9388	-0.610305	4.24649e-05	0.0254412	NA	NA	NA	NA
Ccr5	-0.656102	0.0264483	221.839	-0.656102	4.86208e-05	0.0264483	NA	NA	NA	NA
Etv1	-0.505733	0.0264483	2368.11	-0.505733	4.9051e-05	0.0264483	NA	NA	NA	NA
Trpm8	0.46412	0.0264483	45.4611	0.46412	4.70369e-05	0.0264483	NA	NA	NA	NA
Igfn1	0.507001	0.0276719	64.4288	0.507001	5.30309e-05	0.0276719	NA	NA	NA	NA
Ogn	-0.474463	0.0278093	2069.43	-0.474463	5.50134e-05	0.0278093	NA	NA	NA	NA
Serpinb1a	-0.599112	0.0298298	1933.15	-0.599112	6.08546e-05	0.0298298	NA	NA	NA	NA
Ankrd35	-0.582604	0.0330397	530.136	-0.582604	6.94454e-05	0.0330397	4.66211	-0.458212	0.00888357	0.140341
Kif5a	0.433161	0.0346326	63080	0.433161	7.64991e-05	0.0346326	NA	NA	NA	NA
Ppp1r17	0.626007	0.0346326	161.66	0.626007	7.70754e-05	0.0346326	5.92977	-0.100803	0.794357	0.963658
Gm10524	0.763144	0.0352153	191.773	0.393973	0.0124768	0.686737	7.31504	0.763144	8.08563e-05	0.0352153
Gm3435	-0.688929	0.0352153	NA	NA	NA	NA	8.07151	-0.688929	0.000106749	0.0352153
Pcdhga9	-1.68592	0.0352153	NA	NA	NA	NA	2.88745	-1.68592	6.0902e-05	0.0352153
Anln	-0.429772	0.0355434	8403.24	-0.429772	8.34971e-05	0.0355434	NA	NA	NA	NA
Pdlim2	-0.598258	0.0355434	346.192	-0.598258	8.2576e-05	0.0355434	NA	NA	NA	NA
Gm3255	-1.01725	0.0363022	NA	NA	NA	NA	7.0595	-1.01725	0.000134498	0.0363022
Car2	-0.495927	0.0416535	12448.8	-0.495927	0.000102975	0.0416535	NA	NA	NA	NA
Tmeff2	-0.514218	0.0416535	7104.33	-0.514218	0.000103001	0.0416535	NA	NA	NA	NA
Adamtsl1	0.479741	0.0426178	1286.23	0.502026	0.000110638	0.0426178	6.39923	0.479741	0.000954262	0.074558
Klk6	-0.748256	0.0426178	1196.59	-0.612079	0.000110655	0.0426178	7.34072	-0.748256	0.000575397	0.0632724
Pcdha2	0.860427	0.0427642	NA	NA	NA	NA	7.48276	0.860427	0.000178511	0.0427642
Pcdhb6	0.761622	0.0427642	0	NA	NA	NA	6.97022	0.761622	0.000187246	0.0427642
Gm7120	0.583295	0.0430155	109.292	0.0491818	0.748394	0.993126	6.25993	0.583295	0.000210152	0.0430155
Pcdhb8	0.853441	0.0430155	0	NA	NA	NA	6.37812	0.853441	0.000231811	0.0430155
Rex2	-0.741367	0.0430155	0.824477	0.0119867	0.616034	NA	2.34625	-0.741367	0.000224054	0.0430155
Klhl2	-0.439464	0.0575229	4239.14	-0.439464	0.000152911	0.0575229	NA	NA	NA	NA
Cfh	-0.430884	0.0600994	3470.94	-0.430884	0.000163475	0.0600994	NA	NA	NA	NA
Fam114a1	-0.614605	0.0622676	281.006	-0.597461	0.000232815	0.0818698	5.63535	-0.614605	0.000524315	0.0622676
Gm23078	-0.585679	0.0622676	0.597845	0.0094955	0.685277	NA	2.52748	-0.585679	0.000453714	0.0622676
Nbas	-0.87713	0.0622676	4194.9	0.0102388	0.935347	0.995985	1.80868	-0.87713	0.000463136	0.0622676
Olfr1316	0.836798	0.0622676	0	NA	NA	NA	2.2081	0.836798	0.000523428	0.0622676
Pcdhb2	0.827241	0.0622676	0	NA	NA	NA	4.96689	0.827241	0.000493985	0.0622676
Pcdhb3	0.735196	0.0622676	0	NA	NA	NA	5.67231	0.735196	0.000433261	0.0622676
Plcb4	1.2084	0.0632724	8549.27	0.149661	0.169098	0.98991	5.72904	1.2084	0.000573664	0.0632724
Hba-a2	-1.06532	0.0635431	912.442	-0.281874	0.0397227	0.899732	10.8516	-1.06532	0.000620664	0.0635431
Tnfaip8	-0.85239	0.0635431	369.713	-0.0466786	0.760491	0.993126	4.02297	-0.85239	0.000604457	0.0635431
Crb1	0.645602	0.0658704	106.979	0.39233	0.00348582	0.431029	5.15188	0.645602	0.000706251	0.0658704
Gm14029	0.773068	0.0658704	12.7914	0.28106	0.00140082	NA	4.33119	0.773068	0.000709954	0.0658704
n-R5s70	-0.6553	0.0658704	0	NA	NA	NA	4.69599	-0.6553	0.000694948	0.0658704
Igkv4-90	-0.631676	0.0690098	0	NA	NA	NA	3.1533	-0.631676	0.000767034	0.0690098
Defb34	-0.510282	0.0705574	0	NA	NA	NA	2.72172	-0.510282	0.000848337	0.0705574
Fkbp5	-0.470075	0.0721563	1743.48	-0.470075	0.000200732	0.0721563	NA	NA	NA	NA
Rabif	-0.487786	0.074558	1082.9	-0.267408	0.0633632	0.963729	3.64487	-0.487786	0.000948103	0.074558
Pcsk2	0.559981	0.0794628	10003	0.0141776	0.892446	0.994767	5.53745	0.559981	0.00115086	0.0794628
Pisd-ps2	-0.533378	0.0794628	1878.18	-1.58936	NA	NA	6.91562	-0.533378	0.00113082	0.0794628
Sytl2	0.521896	0.0794628	3175.17	0.413791	0.000624523	0.153065	8.44086	0.521896	0.00108495	0.0794628
Map7d2	1.09959	0.0898642	11150.4	0.0118484	0.930596	0.995985	3.23231	1.09959	0.00136204	0.0898642
Unc13c	0.504589	0.0898642	12439	0.383318	0.000493774	0.128827	9.3701	0.504589	0.00134541	0.0898642
Fam46c	-0.610316	0.0915996	317.93	-0.249474	0.108467	0.979765	5.50438	-0.610316	0.00144232	0.0915996
Gm24905	-0.857377	0.0915996	0	NA	NA	NA	1.87277	-0.857377	0.00148629	0.0915996
Gm25186	0.690838	0.0915996	1.44661	-0.0115075	0.682158	NA	1.81938	0.690838	0.00148705	0.0915996
Trgj1	0.440519	0.0915996	0	NA	NA	NA	1.33476	0.440519	0.00151175	0.0915996
Gm597	-0.662412	0.0930033	1.81239	-0.0326136	0.384889	NA	3.42432	-0.662412	0.00156624	0.0930033
4930453H23Rik	-0.413489	0.0936324	0	NA	NA	NA	3.65926	-0.413489	0.00209061	0.0936324
5330429C05Rik	-0.44067	0.0936324	5.64506	-0.0345722	0.548463	NA	3.76923	-0.44067	0.00228668	0.0936324
Atf6	1.07947	0.0936324	1880.75	0.0272941	0.83077	0.993126	2.31888	1.07947	0.00192749	0.0936324
Bex1	0.426118	0.0936324	1223.56	0.205025	0.170812	0.98991	8.30872	0.426118	0.00179339	0.0936324
Cdh6	0.384287	0.0936324	389.272	0.389319	0.0105136	0.646648	6.98479	0.384287	0.00181966	0.0936324
Clec2j	-0.507362	0.0936324	0	NA	NA	NA	3.08257	-0.507362	0.00233372	0.0936324
Dbi	-0.415949	0.0936324	3349.36	-0.182064	0.180341	0.98991	6.62523	-0.415949	0.00193628	0.0936324
Ddx59	0.467343	0.0936324	449.245	0.533875	0.000327963	0.108268	6.05937	0.467343	0.00205678	0.0936324
Dynlt1b	-0.390411	0.0936324	0	NA	NA	NA	8.63799	-0.390411	0.00183129	0.0936324
Gh	0.588049	0.0936324	650.113	-0.0268249	NA	NA	5.53024	0.588049	0.00215856	0.0936324
Gm22805	-1.52267	0.0936324	0	NA	NA	NA	2.94932	-1.52267	0.0021861	0.0936324
Gm23624	-0.636028	0.0936324	0	NA	NA	NA	4.38633	-0.636028	0.00210687	0.0936324
Mup20	-0.578245	0.0936324	0	NA	NA	NA	2.93769	-0.578245	0.00231491	0.0936324
Rpl27a-ps2	-0.578255	0.0936324	3.53214	0.0114573	0.821411	NA	5.89046	-0.578255	0.00168273	0.0936324
Stard4	0.441239	0.0936324	3287.6	0.429435	0.000520119	0.133547	6.62417	0.441239	0.00192184	0.0936324
Tmem196	0.498893	0.0936324	879.926	0.224376	0.130774	0.98991	8.4735	0.498893	0.00226247	0.0936324
Traj46	0.697869	0.0936324	0	NA	NA	NA	4.10165	0.697869	0.00200215	0.0936324
Trav15-1-dv6-1	-0.431519	0.0936324	0	NA	NA	NA	1.508	-0.431519	0.00221155	0.0936324
Vmn1r14	0.540824	0.0936324	0	NA	NA	NA	2.04673	0.540824	0.00163711	0.0936324
Defa23	-0.822303	0.0954902	0	NA	NA	NA	3.11882	-0.822303	0.00250867	0.0954902
Gm5925	-0.515317	0.0954902	0	NA	NA	NA	2.13318	-0.515317	0.00242285	0.0954902
Mageb1	0.541661	0.0954902	0	NA	NA	NA	1.75408	0.541661	0.00247971	0.0954902
Rps17	0.402305	0.0954902	2451.96	0.00190146	0.988941	0.999733	5.03623	0.402305	0.00246547	0.0954902
AU020206	0.412219	0.0975598	363.49	0.214656	0.177806	0.98991	6.04585	0.412219	0.00269704	0.0975598
Hba-a1	-1.11844	0.0975598	961.577	-0.583178	0.000342819	0.110628	6.44638	-0.702785	0.0170752	0.194239
Hba-a1	-1.11844	0.0975598	961.577	-0.583178	0.000342819	0.110628	7.43529	-1.11844	0.00275639	0.0975598
Hbb-bt	-1.62637	0.0975598	1423.33	-0.348091	NA	NA	5.08277	-1.62637	0.00288057	0.0975598
Mir1946b	-0.59498	0.0975598	1.14149	-0.0108774	0.714229	NA	2.00859	-0.59498	0.00269872	0.0975598
Olfr1065	-0.528617	0.0975598	0	NA	NA	NA	1.6881	-0.528617	0.00277818	0.0975598
Slco2a1	-0.630962	0.0975598	462.004	-0.00872346	0.952413	0.996587	7.49396	-0.630962	0.00288602	0.0975598
Spidr	-0.472518	0.0975598	283.83	-0.215629	0.175374	0.98991	5.09134	-0.472518	0.00269841	0.0975598
Kcnh5	0.587929	0.0983045	267.209	0.587929	0.000285628	0.0983045	NA	NA	NA	NA
