# Supplementary material for: Changes in the miRNA-mRNA Regulatory Network Precede Motor Symptoms in a Mouse Model of Multiple System Atrophy: Clinical Implications
Source: PLoS One. 2016 Mar 10;11(3):e0150705. doi: 10.1371/journal.pone.0150705 (PMC4786272; doi:10.1371/journal.pone.0150705)
Supplement: S4 Table — (XLSX) [file pone.0150705.s009.xlsx]

## Sheet: Tabelle1
Table S4. List of enriched GO terms linked to differentially expressed mRNAs in the striatum of MSA mice in a pre-motor stage of the disease.
GOBPID	p-value	OddsRatio	Exp Count	Count	Size	Term	GeneList	mRNA regulation
GO:0007272	8.60145e-07	15.4925	0.51648	7	101	ensheathment of neurons	Ndrg1;Pmp22;Tcf7l2;Mal;Ugt8a;Fa2h;Mbp	down
GO:0071353	5.29289e-06	42.6066	0.117614	4	23	cellular response to interleukin-4	Tuba1b;Hsp90ab1;Hspa5;Rps2	down
GO:0000028	1.06616e-05	100.224	0.046023	3	9	ribosomal small subunit assembly	Rps14;Rps2;Rps17	down
GO:0042552	5.43916e-05	13.6884	0.406375	5	81	myelination	Ndrg1;Pmp22;Tcf7l2;Mal;Ugt8a;Fa2h;Mbp	down
GO:0072330	0.000247832	7.45837	0.874437	6	171	monocarboxylic acid biosynthetic process	Ptgs2;Mif;Fa2h;Rnpep;Pla2g4a;Ldha	down
GO:0046456	0.000267631	27.5764	0.126659	3	25	icosanoid biosynthetic process	Ptgs2;Mif;Rnpep;Pla2g4a	down
GO:0071236	0.000383217	99.2222	0.030682	2	6	cellular response to antibiotic	Crip1;Pla2g4a	down
GO:0006692	0.000387451	24.0306	0.143183	3	28	prostanoid metabolic process	Ptgs2;Mif;Pla2g4a	down
GO:1901568	0.000408114	12.6198	0.347729	4	68	fatty acid derivative metabolic process	Ptgs2;Mif;Rnpep;Pla2g4a	down
GO:0009158	0.00042535	5.59723	1.35512	7	265	ribonucleoside monophosphate catabolic process	Atp5e;Pfn1;Atp5o;Tnnt2;Nt5e;Atp5j2;Hspa1a	down
GO:0009128	0.000435041	5.57533	1.36023	7	266	purine nucleoside monophosphate catabolic process	Atp5e;Pfn1;Atp5o;Tnnt2;Nt5e;Atp5j2;Hspa1a	down
GO:0010035	0.000496955	5.44741	1.39092	7	272	response to inorganic substance	Crip1;Tnnt2;Gsn;Syt3;Lcat;Spidr;Pla2g4a	down
GO:0032287	0.000534713	79.3737	0.0357957	2	7	peripheral nervous system myelin maintenance	Ndrg1;Fa2h	down
GO:0031340	0.000910548	56.6898	0.046023	2	9	positive regulation of vesicle fusion	Syt3;Pla2g4a	down
GO:0048731	0.0010537	2.33782	11.075	22	2398	system development	Narfl;Calr;Hapln2;Ndrg1;Pmp22;Pfn1;Plod1;Xbp1;Ache;Hsp90ab1;Rps14;Tcf7l2;Sox17;Tnnt2;Tnni1;Hspa5;Mal;Car2;Bag1;Ret;Zic1;Ptgs2;Cd59a;Ugt8a;Mif;Fa2h;Gjc1;Anln;C1qc;Mbp;Id1;Slitrk6;Klk6;Prmt1;Pla2g4a;Hba-a1;Etnk2	down
GO:0061077	0.00116831	15.9588	0.207637	3	41	chaperone-mediated protein folding	Calr;Ttc9b;Pdia4;Bag1	down
GO:0006818	0.00117521	9.38096	0.46023	4	90	hydrogen transport	Atp5e;Uqcr11;Atp5o;Atp5j2	down
GO:0009163	0.00122447	9.27266	0.465344	4	91	nucleoside biosynthetic process	Atp5e;Atp5o;Nt5e;Atp5j2	down
GO:0045793	0.00138186	44.0875	0.0562503	2	11	positive regulation of cell size	Hsp90ab1;Ret	down
GO:0044281	0.00183831	2.19202	11.4393	22	2237	small molecule metabolic process	Atp5e;Pfn1;Npc2;Atp5o;Tuba1b;Ache;Tcf7l2;Tnnt2;Car2;Nt5e;Ptgs2;Ugt8a;Mif;Fa2h;Lcat;Atp5j2;Rnpep;Rasd1;Pla2g4a;Gapdh;Ldha;Hspa1a	down
GO:0065008	0.00189152	2.69305	5.86	14	1318	regulation of biological quality	Narfl;Calr;Pmp22;Pfn1;Xbp1;Npc2;Smdt1;Ache;Hsp90ab1;Rps14;Tcf7l2;Pdia4;Sox17;Tnnt2;Hspa5;Gsn;Mal;Car2;Ret;Ptgs2;Ugt8a;Mif;Lcat;Mbp;Rnpep;Id1;Pla2g4a;Gapdh;Rps17;Slc24a3;Hba-a1;Hspa1b;Hspa1a	down
GO:0044085	0.00192061	2.30764	9.26596	19	1812	cellular component biogenesis	Narfl;Calr;Hapln2;Sdc4;Pfn1;Tuba1b;Ache;Rps14;Tnnt2;Gsn;Slc2a1;Ugt8a;Mif;Lcat;Spidr;Rps2;Slitrk6;Rps17;Dgkd	down
GO:0046697	0.0019467	36.068	0.0664776	2	13	decidualization	Ptgs2;Pla2g4a	down
GO:0016053	0.00199086	4.92099	1.30398	6	255	organic acid biosynthetic process	Ptgs2;Mif;Fa2h;Rnpep;Pla2g4a;Ldha	down
GO:0009206	0.00213684	12.7679	0.255683	3	50	purine ribonucleoside triphosphate biosynthetic process	Atp5e;Atp5o;Atp5j2	down
GO:0042149	0.00226359	33.0606	0.0715913	2	14	cellular response to glucose starvation	Hspa5;Slc2a1	down
GO:0019226	0.00316555	7.06674	0.603412	4	118	transmission of nerve impulse	Pmp22;Mal;Ugt8a;Mbp	down
GO:0051130	0.0031952	3.00604	3.59491	10	703	positive regulation of cellular component organization	Calr;Sdc4;Pfn1;Ache;Tcf7l2;Ret;Syt3;Mif;Spidr;Pla2g4a	down
GO:0009168	0.00376776	10.3406	0.311934	3	61	purine ribonucleoside monophosphate biosynthetic process	Atp5e;Atp5o;Atp5j2	down
GO:0009142	0.00394479	10.1648	0.317047	3	62	nucleoside triphosphate biosynthetic process	Atp5e;Atp5o;Atp5j2	down
GO:1902600	0.00394479	10.1648	0.317047	3	62	hydrogen ion transmembrane transport	Atp5e;Uqcr11;Atp5o	down
GO:0050727	0.00467944	4.89206	1.0841	5	212	regulation of inflammatory response	Nt5e;Ptgs2;Cd59a;Mif;Pla2g4a	down
GO:0032292	0.00510337	20.8729	0.107387	2	21	peripheral nervous system axon ensheathment	Ndrg1;Fa2h	down
GO:0006811	0.00553187	2.77445	3.89478	10	789	ion transport	Atp5e;Uqcr11;Xbp1;Smdt1;Atp5o;Tmem63a;Car2;Slc6a9;Slc2a1;Slc6a11;Ptgs2;Mif;Gjc1;Atp5j2;Pla2g4a;Slc24a3	down
GO:0031648	0.00559509	19.8283	0.112501	2	22	protein destabilization	Sox17;Id1	down
GO:0051179	0.00572357	2.23888	8.08573	16	1724	localization	Calr;Atp5e;Pfn1;Uqcr11;Xbp1;Npc2;Smdt1;Atp5o;Ache;Hsp90ab1;Plin3;Tcf7l2;Sox17;Tnnt2;Tmem63a;Hspa5;Gsn;Car2;Bag1;Slc6a9;Slc2a1;Pex10;Ret;Slc6a11;Syt3;Zic1;Ptgs2;Ugt8a;Mif;Fa2h;Gjc1;Lcat;Atp5j2;Spidr;Gjc2;Pla2g4a;Slc24a3;Tomm5	down
GO:0015672	0.0057308	3.47723	2.14263	7	419	monovalent inorganic cation transport	Atp5e;Uqcr11;Atp5o;Slc6a11;Mif;Atp5j2;Slc24a3	down
GO:0051222	0.00578127	4.64258	1.14035	5	223	positive regulation of protein transport	Hsp90ab1;Tcf7l2;Zic1;Ptgs2;Mif	down
GO:0051272	0.00586347	3.91457	1.62615	6	318	positive regulation of cellular component movement	Calr;Pfn1;Hspa5;Ret;Ptgs2;Mif	down
GO:0009124	0.0059961	8.68722	0.368184	3	72	nucleoside monophosphate biosynthetic process	Atp5e;Atp5o;Atp5j2	down
GO:0060384	0.00610763	18.8831	0.117614	2	23	innervation	Ret;Slitrk6	down
GO:0006636	0.0064004	18.3796	0.120414	2	24	unsaturated fatty acid biosynthetic process	Ptgs2;Mif;Rnpep;Pla2g4a	down
GO:0040017	0.00650128	3.82729	1.66194	6	325	positive regulation of locomotion	Calr;Pfn1;Hspa5;Ret;Ptgs2;Mif	down
GO:0014044	0.00664078	18.0239	0.122728	2	24	Schwann cell development	Ndrg1;Fa2h	down
GO:0001890	0.00672328	5.66517	0.746595	4	146	placenta development	Hsp90ab1;Ptgs2;Pla2g4a;Etnk2	down
GO:0051592	0.0069648	8.20953	0.388639	3	76	response to calcium ion	Tnnt2;Syt3;Pla2g4a	down
GO:0008610	0.007468	3.71488	1.71229	6	343	lipid biosynthetic process	Tcf7l2;Ptgs2;Ugt8a;Mif;Fa2h;Lcat;Rnpep;Pla2g4a;Etnk2	down
GO:0046129	0.0080774	7.76051	0.410127	3	81	purine ribonucleoside biosynthetic process	Atp5e;Atp5o;Nt5e;Atp5j2	down
GO:0001508	0.00808693	5.36082	0.787504	4	154	action potential	Pmp22;Mal;Ugt8a;Mbp	down
GO:0017038	0.00823364	4.24807	1.24262	5	243	protein import	Hsp90ab1;Tcf7l2;Pex10;Zic1;Ptgs2	down
GO:0032781	0.0083617	15.8586	0.138069	2	27	positive regulation of ATPase activity	Pfn1;Tnnt2	down
GO:0016265	0.00871573	2.09499	8.36596	16	1636	death	Crip1;Ache;Hsp90ab1;Tcf7l2;Hspa5;Gsn;Mal;Bag1;Ret;Ptgs2;Mif;Id1;Klk6;Pla2g4a;Gapdh;Hspa1b	down
GO:0050821	0.0088722	7.48852	0.424434	3	83	protein stabilization	Calr;Sox17;Gapdh	down
GO:0044238	0.00929438	1.63242	43.7525	56	8556	primary metabolic process	Narfl;Calr;Hif3a;Ttc9b;Zmat5;Atp5e;Sdc4;Pfn1;Avpi1;Plod1;Xbp1;Trib2;Npc2;Atp5o;Tuba1b;Hsp90ab1;Rps14;Tcf7l2;Pdia4;Sox17;Mcm6;Tnnt2;Hspa5;Mrpl9;Bag1;B4galt2;Ret;Timp4;Zic1;Nt5e;Ptgs2;Cd59a;Ugt8a;Mif;Fa2h;Lcat;C1qc;Atp5j2;Rnpep;Spidr;Id1;Rps2;Serpinb1a;Mlec;Rasd1;Klk6;Prmt1;Pla2g4a;Gapdh;Rps17;Ldha;Etnk2;Dgkd;Rps13;Hspa1b;Hspa1a	down
GO:0014003	0.00960803	14.6824	0.148296	2	29	oligodendrocyte development	Tcf7l2;Fa2h	down
GO:0016043	0.0097445	2.57295	4.27245	10	974	cellular component organization	Narfl;Calr;Hapln2;Ndrg1;Sdc4;Pmp22;Pfn1;Tuba1b;Ache;Hsp90ab1;Rps14;Tcf7l2;Sox17;Tnnt2;Gsn;Slc2a1;Pex10;Ret;Syt3;Ugt8a;Mif;Fa2h;Lcat;Anln;Igfbp2;Mbp;Spidr;Id1;Rps2;Slitrk6;Klk6;Prmt1;Pla2g4a;Gapdh;Rps17;Dgkd;Tomm5;Hspa1b;Hspa1a	down
GO:2000026	0.0110845	2.13818	7.10994	14	1404	regulation of multicellular organismal development	Calr;Pmp22;Ache;Tcf7l2;Sox17;Hspa5;Car2;Ret;Ptgs2;Cd59a;Mif;C1qc;Id1;Klk6;Prmt1	down
GO:0046822	0.0113329	4.84014	0.869323	4	170	regulation of nucleocytoplasmic transport	Hsp90ab1;Tcf7l2;Zic1;Ptgs2	down
GO:0032388	0.0122579	4.72529	0.889778	4	174	positive regulation of intracellular transport	Hsp90ab1;Tcf7l2;Zic1;Ptgs2	down
GO:0034620	0.0123308	12.7853	0.168751	2	33	cellular response to unfolded protein	Xbp1;Hspa5	down
GO:0060135	0.0123308	12.7853	0.168751	2	33	maternal process involved in female pregnancy	Ptgs2;Pla2g4a	down
GO:0071496	0.0124965	4.69741	0.894891	4	175	cellular response to external stimulus	Tcf7l2;Hspa5;Slc2a1;Ldha	down
GO:0044255	0.0127543	2.7319	3.11121	8	618	cellular lipid metabolic process	Tcf7l2;Ptgs2;Ugt8a;Mif;Fa2h;Lcat;Rnpep;Pla2g4a;Etnk2;Dgkd	down
GO:0006810	0.0132576	1.87418	11.9595	20	2499	transport	Calr;Atp5e;Uqcr11;Xbp1;Npc2;Smdt1;Atp5o;Ache;Hsp90ab1;Plin3;Tcf7l2;Tnnt2;Tmem63a;Gsn;Car2;Slc6a9;Slc2a1;Pex10;Slc6a11;Syt3;Zic1;Ptgs2;Ugt8a;Mif;Fa2h;Gjc1;Lcat;Atp5j2;Gjc2;Pla2g4a;Slc24a3;Tomm5	down
GO:0002064	0.0145127	4.48563	0.935801	4	183	epithelial cell development	Hapln2;Xbp1;Id1;Slitrk6	down
GO:0051496	0.0145677	11.6554	0.184092	2	36	positive regulation of stress fiber assembly	Sdc4;Pfn1	down
GO:0070997	0.0149322	3.64264	1.44205	5	282	neuron death	Ache;Hsp90ab1;Bag1;Klk6;Gapdh	down
GO:0044093	0.0149544	2.17909	5.91651	12	1157	positive regulation of molecular function	Sdc4;Pfn1;Avpi1;Trib2;Hsp90ab1;Tcf7l2;Tnnt2;Hspa5;Ret;Mif;Rps2;Eno1	down
GO:1903289	0.0153493	11.3218	0.189206	2	37	regulation of ATP catabolic process	Pfn1;Tnnt2	down
GO:0045599	0.0161487	11.0067	0.194319	2	38	negative regulation of fat cell differentiation	Trib2;Tcf7l2	down
GO:0007050	0.0171311	5.80908	0.542102	3	107	cell cycle arrest	Calr;Pmp22;Tcf7l2;Mif	down
GO:0051093	0.0174203	2.57267	3.29347	8	650	negative regulation of developmental process	Calr;Trib2;Tcf7l2;Sox17;Cd59a;Mif;C1qc;Id1;Prmt1	down
GO:0006152	0.0178849	2.40841	3.9682	9	776	purine nucleoside catabolic process	Atp5e;Pfn1;Atp5o;Tuba1b;Tnnt2;Nt5e;Atp5j2;Rasd1;Hspa1a	down
GO:0098655	0.0180057	2.7559	2.67956	7	524	cation transmembrane transport	Atp5e;Uqcr11;Smdt1;Atp5o;Slc6a9;Slc6a11;Slc24a3	down
GO:0042454	0.0185646	2.39218	3.99377	9	781	ribonucleoside catabolic process	Atp5e;Pfn1;Atp5o;Tuba1b;Tnnt2;Nt5e;Atp5j2;Rasd1;Hspa1a	down
GO:0016052	0.018883	5.59117	0.562503	3	110	carbohydrate catabolic process	Mif;Gapdh;Ldha	down
GO:0071826	0.018883	5.59117	0.562503	3	110	ribonucleoprotein complex subunit organization	Rps14;Rps2;Rps17	down
GO:0009261	0.0196912	2.36664	4.03468	9	789	ribonucleotide catabolic process	Atp5e;Pfn1;Atp5o;Tuba1b;Tnnt2;Nt5e;Atp5j2;Rasd1;Hspa1a	down
GO:1901658	0.0196912	2.36664	4.03468	9	789	glycosyl compound catabolic process	Atp5e;Pfn1;Atp5o;Tuba1b;Tnnt2;Nt5e;Atp5j2;Rasd1;Hspa1a	down
GO:0006195	0.0198355	2.36348	4.0398	9	790	purine nucleotide catabolic process	Atp5e;Pfn1;Atp5o;Tuba1b;Tnnt2;Nt5e;Atp5j2;Rasd1;Hspa1a	down
GO:0051641	0.0199336	1.82405	10.7694	18	2106	cellular localization	Calr;Xbp1;Npc2;Smdt1;Atp5o;Hsp90ab1;Tcf7l2;Tnnt2;Hspa5;Bag1;Pex10;Syt3;Zic1;Ptgs2;Ugt8a;Mif;Spidr;Tomm5	down
GO:0009896	0.0200939	4.05123	1.03296	4	202	positive regulation of catabolic process	Xbp1;Trib2;Sox17;Mif	down
GO:0033157	0.0200939	4.05123	1.03296	4	202	regulation of intracellular protein transport	Hsp90ab1;Tcf7l2;Zic1;Ptgs2	down
GO:0045595	0.0202717	2.50142	3.39144	8	683	regulation of cell differentiation	Calr;Pmp22;Trib2;Ache;Tcf7l2;Sox17;Car2;Ret;Ptgs2;Mif;C1qc;Id1;Klk6;Prmt1	down
GO:0006937	0.0212133	5.3402	0.588071	3	115	regulation of muscle contraction	Tnnt2;Tnni1;Ptgs2	down
GO:0070585	0.0213049	9.43146	0.225001	2	44	protein localization to mitochondrion	Bag1;Tomm5	down
GO:0071310	0.0217318	2.05841	6.23867	12	1220	cellular response to organic substance	Xbp1;Tuba1b;Hsp90ab1;Tcf7l2;Hspa5;Ret;Cd59a;Ugt8a;Mif;Spidr;Rps2;Gapdh	down
GO:0031325	0.0218177	1.80373	10.8768	18	2127	positive regulation of cellular metabolic process	Calr;Hif3a;Sdc4;Pfn1;Avpi1;Xbp1;Trib2;Hsp90ab1;Tcf7l2;Sox17;Hspa5;Bag1;Ret;Zic1;Ptgs2;Mif;Spidr;Pla2g4a	down
GO:0055010	0.0222225	9.21165	0.230115	2	45	ventricular cardiac muscle tissue morphogenesis	Tnnt2;Tnni1	down
GO:0044699	0.0225245	1.78397	23.1331	31	5247	single-organism process	Narfl;Calr;Hif3a;Hapln2;Ndrg1;Crip1;Atp5e;Sdc4;Pmp22;Pfn1;Avpi1;Plod1;Uqcr11;Xbp1;Trib2;Npc2;Smdt1;Atp5o;Tuba1b;Ache;Hsp90ab1;Rps14;Tcf7l2;Pdia4;Sox17;Mcm6;Tnnt2;Tnni1;Tmem63a;Hspa5;Gsn;Mal;Rbbp9;Car2;Olfml3;Bag1;Slc6a9;Slc2a1;Pex10;Ret;Slc6a11;Syt3;Zic1;Nt5e;Ptgs2;Cd59a;Ugt8a;Mif;Fa2h;Gjc1;Lcat;Anln;C1qc;Atp5j2;Igfbp2;Mbp;Rnpep;Spidr;Id1;Gjc2;Slitrk6;Rasd1;Klk6;Gpr17;Prmt1;Aldh7a1;Pla2g4a;Gapdh;…	down
GO:0006096	0.0227588	9.08813	0.233053	2	46	glycolytic process	Mif;Gapdh;Ldha	down
GO:0034097	0.0235413	2.85011	2.2091	6	432	response to cytokine	Tuba1b;Hsp90ab1;Hspa5;Ptgs2;Rps2;Gapdh	down
GO:0045017	0.0236945	5.11068	0.61364	3	120	glycerolipid biosynthetic process	Tcf7l2;Lcat;Etnk2	down
GO:0044744	0.023855	3.83584	1.08921	4	213	protein targeting to nucleus	Hsp90ab1;Tcf7l2;Zic1;Ptgs2	down
GO:0051098	0.023855	3.83584	1.08921	4	213	regulation of binding	Hsp90ab1;Tcf7l2;Id1;Eno1	down
GO:1902593	0.023855	3.83584	1.08921	4	213	single-organism nuclear import	Hsp90ab1;Tcf7l2;Zic1;Ptgs2	down
GO:1901292	0.0238621	2.28418	4.17275	9	816	nucleoside phosphate catabolic process	Atp5e;Pfn1;Atp5o;Tuba1b;Tnnt2;Nt5e;Atp5j2;Rasd1;Hspa1a	down
GO:0050767	0.0239805	2.59092	2.8432	7	556	regulation of neurogenesis	Calr;Pmp22;Ache;Tcf7l2;Ret;Mif;Klk6	down
GO:0034622	0.0241868	2.58607	2.84831	7	557	cellular macromolecular complex assembly	Calr;Pfn1;Tuba1b;Rps14;Gsn;Rps2;Rps17	down
GO:0044707	0.0245439	1.54227	30.3819	40	6129	single-multicellular organism process	Narfl;Calr;Hapln2;Ndrg1;Pmp22;Pfn1;Plod1;Xbp1;Trib2;Ache;Hsp90ab1;Rps14;Tcf7l2;Sox17;Tnnt2;Tnni1;Hspa5;Mal;Car2;Olfml3;Bag1;Ret;Zic1;Ptgs2;Cd59a;Ugt8a;Mif;Fa2h;Gjc1;Lcat;Anln;C1qc;Mbp;Rnpep;Id1;Slitrk6;Klk6;Prmt1;Pla2g4a;Gapdh;Eno1;Hba-a1;Etnk2;Hspa1b	down
GO:0002376	0.0246676	1.87175	8.64209	15	1690	immune system process	Narfl;Calr;Ndrg1;Rps14;Car2;Ret;Cd59a;Mif;Anln;C1qc;Igfbp2;Prmt1;Gapdh;Rps17;Hba-a1	down
GO:0043433	0.0247292	5.02427	0.623867	3	122	negative regulation of sequence-specific DNA binding transcription factor activity	Trib2;Tcf7l2;Id1	down
GO:0044767	0.0249699	1.71685	14.4865	22	3287	single-organism developmental process	Narfl;Calr;Hapln2;Ndrg1;Pmp22;Pfn1;Plod1;Xbp1;Trib2;Ache;Hsp90ab1;Rps14;Tcf7l2;Sox17;Tnnt2;Tnni1;Hspa5;Gsn;Mal;Car2;Olfml3;Bag1;Ret;Zic1;Ptgs2;Cd59a;Ugt8a;Mif;Fa2h;Gjc1;Anln;C1qc;Mbp;Id1;Slitrk6;Klk6;Prmt1;Pla2g4a;Gapdh;Eno1;Hba-a1;Etnk2	down
GO:0000723	0.0250715	8.60957	0.245456	2	48	telomere maintenance	Hspa1b;Hspa1a	down
GO:0051054	0.0252556	4.98214	0.628981	3	123	positive regulation of DNA metabolic process	Calr;Pfn1;Spidr	down
GO:0006200	0.0264378	3.71196	1.12489	4	224	ATP catabolic process	Atp5e;Pfn1;Atp5o;Tnnt2;Atp5j2;Hspa1a	down
GO:0030335	0.0266131	3.70411	1.12723	4	224	positive regulation of cell migration	Calr;Pfn1;Hspa5;Ret;Ptgs2;Mif	down
GO:0042176	0.0268416	3.69291	1.13012	4	221	regulation of protein catabolic process	Xbp1;Trib2;Sox17;Serpinb1a	down
GO:0006461	0.0277469	2.12314	4.99605	10	977	protein complex assembly	Calr;Pfn1;Tuba1b;Ache;Tnnt2;Gsn;Slc2a1;Mif;Spidr;Dgkd	down
GO:0042594	0.0285405	4.74344	0.659663	3	129	response to starvation	Tcf7l2;Hspa5;Slc2a1	down
GO:0042592	0.0292825	3.59817	1.16277	4	248	homeostatic process	Narfl;Xbp1;Npc2;Smdt1;Rps14;Tcf7l2;Pdia4;Car2;Ptgs2;Mif;Lcat;Pla2g4a;Rps17;Slc24a3;Hba-a1;Hspa1b;Hspa1a	down
GO:0009991	0.0296312	3.57622	1.16592	4	228	response to extracellular stimulus	Tcf7l2;Hspa5;Slc2a1;Ldha	down
GO:0034613	0.0300327	2.09394	5.06406	10	1000	cellular protein localization	Calr;Hsp90ab1;Tcf7l2;Hspa5;Bag1;Pex10;Zic1;Ptgs2;Ugt8a;Spidr;Tomm5	down
GO:0048872	0.0304586	3.5442	1.17614	4	230	homeostasis of number of cells	Rps14;Mif;Rps17;Hba-a1	down
GO:0015918	0.0311856	7.61383	0.276138	2	54	sterol transport	Npc2;Lcat	down
GO:0032272	0.0311856	7.61383	0.276138	2	54	negative regulation of protein polymerization	Pfn1;Gsn	down
GO:1901800	0.0311856	7.61383	0.276138	2	54	positive regulation of proteasomal protein catabolic process	Xbp1;Trib2	down
GO:0006836	0.0314431	4.56122	0.685231	3	134	neurotransmitter transport	Xbp1;Slc6a9;Slc6a11	down
GO:0032535	0.0317253	3.49723	1.19148	4	233	regulation of cellular component size	Pfn1;Hsp90ab1;Gsn;Ret	down
GO:0051246	0.0319796	2.97073	1.7646	5	368	regulation of protein metabolic process	Calr;Sdc4;Avpi1;Xbp1;Trib2;Hsp90ab1;Rps14;Tcf7l2;Sox17;Hspa5;Bag1;Ret;Timp4;Cd59a;Mif;Serpinb1a;Gapdh;Hspa1b	down
GO:0071695	0.0322564	7.46979	0.281252	2	55	anatomical structure maturation	Ret;Ptgs2	down
GO:0031669	0.0326459	4.49217	0.695458	3	136	cellular response to nutrient levels	Tcf7l2;Hspa5;Slc2a1	down
GO:0030030	0.0329806	2.05812	5.14435	10	1006	cell projection organization	Pmp22;Pfn1;Ache;Gsn;Ret;Ugt8a;Mif;Slitrk6;Klk6;Prmt1	down
GO:0015849	0.0352534	3.37779	1.23239	4	241	organic acid transport	Slc6a9;Slc6a11;Mif;Pla2g4a	down
GO:0042981	0.0354748	1.96075	5.95231	11	1164	regulation of apoptotic process	Hsp90ab1;Tcf7l2;Hspa5;Mal;Bag1;Ret;Ptgs2;Mif;Id1;Pla2g4a;Hspa1b	down
GO:0001676	0.0355544	7.06854	0.296593	2	58	long-chain fatty acid metabolic process	Ptgs2;Pla2g4a	down
GO:0032092	0.0355544	7.06854	0.296593	2	58	positive regulation of protein binding	Hsp90ab1;Tcf7l2	down
GO:0033674	0.0356668	2.87202	1.81535	5	355	positive regulation of kinase activity	Sdc4;Avpi1;Hsp90ab1;Hspa5;Mif	down
GO:0008544	0.036633	3.33505	1.24773	4	244	epidermis development	Plod1;Ptgs2;Fa2h;Slitrk6	down
GO:0042632	0.0366816	6.94418	0.301706	2	59	cholesterol homeostasis	Npc2;Lcat	down
GO:0045913	0.0366816	6.94418	0.301706	2	59	positive regulation of carbohydrate metabolic process	Tcf7l2;Mif	down
GO:0060537	0.0375221	2.83084	1.84092	5	360	muscle tissue development	Tcf7l2;Sox17;Tnnt2;Tnni1;Gjc1	down
GO:0032231	0.0378225	6.8241	0.30682	2	60	regulation of actin filament bundle assembly	Sdc4;Pfn1	down
GO:0006412	0.038269	2.81593	1.85131	5	368	translation	Calr;Rps14;Mrpl9;Rps2;Gapdh;Rps17;Rps13	down
GO:0071704	0.0386525	1.46591	42.8943	52	8792	organic substance metabolic process	Narfl;Calr;Hif3a;Ttc9b;Zmat5;Atp5e;Sdc4;Pfn1;Avpi1;Plod1;Xbp1;Trib2;Npc2;Atp5o;Tuba1b;Ache;Hsp90ab1;Rps14;Tcf7l2;Pdia4;Sox17;Mcm6;Tnnt2;Hspa5;Mrpl9;Bag1;B4galt2;Ret;Timp4;Zic1;Nt5e;Ptgs2;Cd59a;Ugt8a;Mif;Fa2h;Lcat;C1qc;Atp5j2;Rnpep;Spidr;Id1;Rps2;Serpinb1a;Mlec;Rasd1;Klk6;Prmt1;Pla2g4a;Gapdh;Rps17;Ldha;Etnk2;Dgkd;Rps13;Hspa1b;Hspa1a	down
GO:0032989	0.0386635	1.99884	5.28753	10	1034	cellular component morphogenesis	Calr;Pmp22;Ache;Sox17;Tnnt2;Gsn;Ret;Ugt8a;Id1;Slitrk6	down
GO:0048468	0.0387229	2.19482	3.85024	8	805	cell development	Calr;Hapln2;Ndrg1;Pmp22;Xbp1;Ache;Tcf7l2;Sox17;Tnnt2;Ret;Ugt8a;Mif;Fa2h;Gjc1;Id1;Slitrk6;Klk6;Prmt1;Hba-a1	down
GO:0019319	0.0389769	6.7081	0.311934	2	61	hexose biosynthetic process	Tcf7l2;Gapdh	down
GO:0010769	0.039001	3.26615	1.2733	4	249	regulation of cell morphogenesis involved in differentiation	Calr;Ache;Tcf7l2;Ret	down
GO:0045446	0.0406075	6.55236	0.319052	2	63	endothelial cell differentiation	Hapln2;Sox17;Id1	down
GO:0043069	0.0412416	2.29333	3.19604	7	625	negative regulation of programmed cell death	Hsp90ab1;Tcf7l2;Hspa5;Bag1;Mif;Id1;Hspa1b	down
GO:0090287	0.0417289	4.06143	0.76705	3	150	regulation of cellular response to growth factor stimulus	Tcf7l2;Hspa5;Cd59a	down
GO:0007422	0.0417744	6.447	0.324083	2	64	peripheral nervous system development	Hapln2;Ndrg1;Fa2h	down
GO:1900180	0.0424215	4.03378	0.772163	3	151	regulation of protein localization to nucleus	Hsp90ab1;Zic1;Ptgs2	down
GO:0009203	0.0425436	2.14396	3.91707	8	766	ribonucleoside triphosphate catabolic process	Atp5e;Pfn1;Atp5o;Tuba1b;Tnnt2;Atp5j2;Rasd1;Hspa1a	down
GO:0009146	0.0430894	2.13809	3.92729	8	768	purine nucleoside triphosphate catabolic process	Atp5e;Pfn1;Atp5o;Tuba1b;Tnnt2;Atp5j2;Rasd1;Hspa1a	down
GO:2001236	0.04312	4.00651	0.777277	3	152	regulation of extrinsic apoptotic signaling pathway	Tcf7l2;Mal;Ret	down
GO:0003333	0.0437263	6.2809	0.332388	2	65	amino acid transmembrane transport	Slc6a9;Slc6a11	down
GO:0032970	0.0445134	3.12403	1.32955	4	260	regulation of actin filament-based process	Sdc4;Pfn1;Tnnt2;Gsn	down
GO:0009408	0.0449457	6.18245	0.337502	2	66	response to heat	Hspa1b;Hspa1a	down
GO:0009636	0.0450234	6.17519	0.337811	2	68	response to toxic substance	Crip1;Mbp;Id1;Gjc2;Pla2g4a	down
GO:0098660	0.0454141	2.41895	2.58751	6	506	inorganic ion transmembrane transport	Atp5e;Uqcr11;Smdt1;Atp5o;Slc6a11;Slc24a3	down
GO:0060415	0.0474221	5.99449	0.347729	2	68	muscle tissue morphogenesis	Tnnt2;Tnni1	down
GO:0008217	0.0474316	3.85023	0.807959	3	158	regulation of blood pressure	Ptgs2;Mif;Rnpep	down
GO:0019752	0.0476243	2.09223	4.00911	8	784	carboxylic acid metabolic process	Ptgs2;Ugt8a;Mif;Fa2h;Rnpep;Pla2g4a;Gapdh;Ldha	down
GO:0021915	0.0481702	3.82535	0.813073	3	159	neural tube development	Pfn1;Tcf7l2;Sox17	down
GO:0042307	0.0486787	5.90472	0.352843	2	69	positive regulation of protein import into nucleus	Zic1;Ptgs2	down
GO:0009792	0.0491004	2.20127	3.32388	7	650	embryo development ending in birth or egg hatching	Pfn1;Tcf7l2;Sox17;Prmt1;Eno1;Hba-a1;Etnk2	down
GO:0016482	0.0491004	2.20127	3.32388	7	650	cytoplasmic transport	Calr;Hsp90ab1;Tcf7l2;Pex10;Zic1;Ptgs2;Tomm5	down
GO:0035264	0.0496644	3.77654	0.8233	3	161	multicellular organism growth	Tcf7l2;Slitrk6;Etnk2	down
GO:0042254	0.0496644	3.77654	0.8233	3	161	ribosome biogenesis	Rps14;Rps2;Rps17	down
GO:0007528	0.00388291	23.624	0.0928054	2	39	neuromuscular junction development	Cacnb4;Cacna1s	up
GO:0006979	0.00399384	6.72084	0.649638	4	273	response to oxidative stress	Nr4a3;Melk;Txnip;mt-Nd3	up
GO:1903169	0.0040811	23.0012	0.0951851	2	40	regulation of calcium ion transmembrane transport	Cacnb4;Ryr2	up
GO:0071495	0.00504259	4.17029	1.60387	6	674	cellular response to endogenous stimulus	Pdk4;Cpeb4;Ryr2;Nr4a3;Onecut2;mt-Nd3	up
GO:0007423	0.0072543	8.17428	0.396274	3	175	sensory organ development	Fzd3;Cacna1s;Nr4a3;Prss56;Atp8b1;Crb1	up
GO:0048839	0.00846187	7.69745	0.418814	3	176	inner ear development	Fzd3;Nr4a3;Atp8b1	up
GO:0048747	0.0155667	11.1829	0.19037	2	80	muscle fiber development	Cacnb4;Cacna1s	up
GO:0009628	0.0228404	3.33053	1.63004	5	685	response to abiotic stimulus	Cacnb4;Cpeb4;Ryr2;Uvssa;Dhx9	up
GO:0071310	0.0243184	2.6677	2.90314	7	1220	cellular response to organic substance	Pdk4;Cpeb4;Ryr2;Nr4a3;Aim2;Onecut2;mt-Nd3	up
GO:0006915	0.024992	2.48227	3.598	8	1512	apoptotic process	Pdk4;Cpeb4;Ryr2;Nr4a3;Melk;Aim2;Txnip;Chil1	up
GO:0010876	0.0268374	4.92607	0.647258	3	272	lipid localization	Lpl;Stard4;Atp8b1	up
GO:0071383	0.0272938	8.21719	0.257	2	108	cellular response to steroid hormone stimulus	Nr4a3;mt-Nd3	up
GO:0042471	0.033635	7.31466	0.287935	2	121	ear morphogenesis	Fzd3;Nr4a3	up
GO:0009190	0.0346573	7.19302	0.292694	2	123	cyclic nucleotide biosynthetic process	Gucy1a2;Gucy2g	up
GO:0032412	0.0346573	7.19302	0.292694	2	123	regulation of ion transmembrane transporter activity	Cacnb4;Ryr2	up
GO:1901699	0.0358948	4.38034	0.725786	3	305	cellular response to nitrogen compound	Pdk4;Cpeb4;Ryr2	up
GO:0008219	0.0370381	2.28523	3.88117	8	1631	cell death	Pdk4;Cpeb4;Ryr2;Nr4a3;Melk;Aim2;Txnip;Chil1	up
GO:0042594	0.0377959	6.85109	0.306972	2	129	response to starvation	Pdk4;Cpeb4	up
GO:0001654	0.0404725	4.16985	0.76148	3	320	eye development	Cacna1s;Prss56;Crb1	up
GO:0006816	0.0411044	4.14327	0.76624	3	322	calcium ion transport	Cacnb4;Ryr2;Cacna1s	up
GO:0031669	0.0415903	6.49088	0.323629	2	136	cellular response to nutrient levels	Pdk4;Cpeb4	up
GO:0010810	0.0421437	6.44247	0.326009	2	137	regulation of cell-substrate adhesion	Abi3bp;Onecut2	up
GO:0032409	0.0426998	6.39477	0.328388	2	138	regulation of transporter activity	Cacnb4;Ryr2	up
GO:0043524	0.044385	6.2558	0.335527	2	141	negative regulation of neuron apoptotic process	Cpeb4;Nr4a3	up
GO:0035295	0.044435	3.18592	1.33973	4	563	tube development	Fzd3;Ryr2;Nr4a3;Chil1	up
GO:0034762	0.0450008	3.99059	0.794795	3	334	regulation of transmembrane transport	Cacnb4;Ryr2;Cacna1s	up
GO:0042391	0.0470162	3.91833	0.809073	3	340	regulation of membrane potential	Cacnb4;Ryr2;Cacna1s	up
GO:0035637	0.0472479	6.03704	0.347425	2	146	multicellular organismal signaling	Cacnb4;Ryr2	up
GO:0030534	0.0489976	5.91293	0.354564	2	149	adult behavior	Cacnb4;Nr4a3	up
GO:0036293	0.049586	5.87267	0.356944	2	150	response to decreased oxygen levels	Cpeb4;Ryr2	up
