# Supplementary material for: Changes in the miRNA-mRNA Regulatory Network Precede Motor Symptoms in a Mouse Model of Multiple System Atrophy: Clinical Implications
Source: PLoS One. 2016 Mar 10;11(3):e0150705. doi: 10.1371/journal.pone.0150705 (PMC4786272; doi:10.1371/journal.pone.0150705)
Supplement: S5 Table — (XLSX) [file pone.0150705.s010.xlsx]

## Sheet: Tabelle1
Table S5. Clusters of GO biological processes and corresponding deregulated mRNAs in striatum relevant to human MSA defined by REVIGO analysis.
Module " Immune and Inflammatory Responses"
GO term	Term	p-value	GeneList	mRNA regulation
GO:0050727	regulation of inflammatory response	0.00467944	Nt5e;Ptgs2;Cd59a;Mif;Pla2g4a	down
GO:0009991	response to extracellular stimulus	0.0296312	Tcf7l2;Hspa5;Slc2a1;Ldha	down
GO:0071496	cellular response to external stimulus	0.0124965	Tcf7l2;Hspa5;Slc2a1;Ldha	down
GO:0002376	immune system process	0.0246676	Narfl;Calr;Ndrg1;Rps14;Car2;Ret;Cd59a;Mif;Anln;C1qc;Igfbp2;Prmt1;Gapdh;Rps17;Hba-a1	down
GO:0034097	response to cytokine	0.0235413	Tuba1b;Hsp90ab1;Hspa5;Ptgs2;Rps2;Gapdh	down
GO:0090287	regulation of cellular response to growth factor stimulus	0.0417289	Tcf7l2;Hspa5;Cd59a	down
GO:0071310	cellular response to organic substance	0.0243184	Pdk4;Cpeb4;Ryr2;Nr4a3;Aim2;Onecut2;mt-Nd3	up
Module " Oligodendroglial dysfunction"
GO term	Term	p-value	GeneList	mRNA regulation
GO:0007272	ensheathment of neurons	8.60145e-07	Ndrg1;Pmp22;Tcf7l2;Mal;Ugt8a;Fa2h;Mbp	down
GO:0032287	peripheral nervous system myelin maintenance	0.000534713	Ndrg1;Fa2h	down
GO:0032292	peripheral nervous system axon ensheathment	0.00510337	Ndrg1;Fa2h	down
GO:0042552	myelination	5.43916e-05	Ndrg1;Pmp22;Tcf7l2;Mal;Ugt8a;Fa2h;Mbp	down
GO:0019226	transmission of nerve impulse	0.00316555	Pmp22;Mal;Ugt8a;Mbp	down
GO:0001508	action potential	0.00808693	Pmp22;Mal;Ugt8a;Mbp	down
GO:0014003	oligodendrocyte development	0.00960803	Tcf7l2;Fa2h	down
GO:0014044	Schwann cell development	0.00664078	Ndrg1;Fa2h	down
Module "Protein handling"
GO term	Term	p-value	GeneList	mRNA regulation
GO:0031340	positive regulation of vesicle fusion	0.000910548	Syt3;Pla2g4a	down
GO:0051496	positive regulation of stress fiber assembly	0.0145677	Sdc4;Pfn1	down
GO:0017038	protein import	0.00823364	Hsp90ab1;Tcf7l2;Pex10;Zic1;Ptgs2	down
GO:0051222	positive regulation of protein transport	0.00578127	Hsp90ab1;Tcf7l2;Zic1;Ptgs2;Mif	down
GO:1902593	single-organism nuclear import	0.023855	Hsp90ab1;Tcf7l2;Zic1;Ptgs2	down
GO:1900180	regulation of protein localization to nucleus	0.0424215	Hsp90ab1;Zic1;Ptgs2	down
GO:0042307	positive regulation of protein import into nucleus	0.0486787	Zic1;Ptgs2	down
GO:0044744	protein targeting to nucleus	0.023855	Hsp90ab1;Tcf7l2;Zic1;Ptgs2	down
GO:0032388	positive regulation of intracellular transport	0.0122579	Hsp90ab1;Tcf7l2;Zic1;Ptgs2	down
GO:0033157	regulation of intracellular protein transport	0.0200939	Hsp90ab1;Tcf7l2;Zic1;Ptgs2	down
GO:0032970	regulation of actin filament-based process	0.0445134	Sdc4;Pfn1;Tnnt2;Gsn	down
GO:0034613	cellular protein localization	0.0300327	Calr;Hsp90ab1;Tcf7l2;Hspa5;Bag1;Pex10;Zic1;Ptgs2;Ugt8a;Spidr;Tomm5	down
GO:0032231	regulation of actin filament bundle assembly	0.0378225	Sdc4;Pfn1	down
GO:0046822	regulation of nucleocytoplasmic transport	0.0113329	Hsp90ab1;Tcf7l2;Zic1;Ptgs2	down
GO:0016482	cytoplasmic transport	0.0491004	Calr;Hsp90ab1;Tcf7l2;Pex10;Zic1;Ptgs2;Tomm5	down
GO:0071826	ribonucleoprotein complex subunit organization	0.018883	Rps14;Rps2;Rps17	down
GO:0032272	negative regulation of protein polymerization	0.0311856	Pfn1;Gsn	down
GO:0034622	cellular macromolecular complex assembly	0.0241868	Calr;Pfn1;Tuba1b;Rps14;Gsn;Rps2;Rps17	down
GO:0006461	protein complex assembly	0.0277469	Calr;Pfn1;Tuba1b;Ache;Tnnt2;Gsn;Slc2a1;Mif;Spidr;Dgkd	down
GO:0032092	positive regulation of protein binding	0.0355544	Hsp90ab1;Tcf7l2	down
GO:0044093	positive regulation of molecular function	0.0149544	Sdc4;Pfn1;Avpi1;Trib2;Hsp90ab1;Tcf7l2;Tnnt2;Hspa5;Ret;Mif;Rps2;Eno1	down
GO:0033674	positive regulation of kinase activity	0.0356668	Sdc4;Avpi1;Hsp90ab1;Hspa5;Mif	down
GO:0000028	ribosomal small subunit assembly	1.06616e-05	Rps14;Rps2;Rps17	down
GO:0042254	ribosome biogenesis	0.0496644	Rps14;Rps2;Rps17	down
GO:0042149	cellular response to glucose starvation	0.00226359	Hspa5;Slc2a1	down
GO:0042594	response to starvation	0.0285405	Tcf7l2;Hspa5;Slc2a1	down
GO:0031669	cellular response to nutrient levels	0.0326459	Tcf7l2;Hspa5;Slc2a1	down
Module "Dysfunctional metabolism"
GO term	Term	p-value	GeneList	mRNA regulation
GO:0072330	monocarboxylic acid biosynthetic process	0.000247832	Ptgs2;Mif;Fa2h;Rnpep;Pla2g4a;Ldha	down
GO:0046129	purine ribonucleoside biosynthetic process	0.0080774	Atp5e;Atp5o;Nt5e;Atp5j2	down
GO:0009206	purine ribonucleoside triphosphate biosynthetic process	0.00213684	Atp5e;Atp5o;Atp5j2	down
GO:0016053	organic acid biosynthetic process	0.00199086	Ptgs2;Mif;Fa2h;Rnpep;Pla2g4a;Ldha	down
GO:0019752	carboxylic acid metabolic process	0.0476243	Ptgs2;Ugt8a;Mif;Fa2h;Rnpep;Pla2g4a;Gapdh;Ldha	down
GO:0044255	cellular lipid metabolic process	0.0127543	Tcf7l2;Ptgs2;Ugt8a;Mif;Fa2h;Lcat;Rnpep;Pla2g4a;Etnk2;Dgkd	down
GO:0006096	glycolytic process	0.0227588	Mif;Gapdh;Ldha	down
GO:0006636	unsaturated fatty acid biosynthetic process	0.0064004	Ptgs2;Mif;Rnpep;Pla2g4a	down
GO:0045017	glycerolipid biosynthetic process	0.0236945	Tcf7l2;Lcat;Etnk2	down
GO:0046456	icosanoid biosynthetic process	0.000267631	Ptgs2;Mif;Rnpep;Pla2g4a	down
GO:0006692	prostanoid metabolic process	0.000387451	Ptgs2;Mif;Pla2g4a	down
GO:0009124	nucleoside monophosphate biosynthetic process	0.0059961	Atp5e;Atp5o;Atp5j2	down
GO:0008610	lipid biosynthetic process	0.007468	Tcf7l2;Ptgs2;Ugt8a;Mif;Fa2h;Lcat;Rnpep;Pla2g4a;Etnk2	down
GO:0009142	nucleoside triphosphate biosynthetic process	0.00394479	Atp5e;Atp5o;Atp5j2	down
GO:0009163	nucleoside biosynthetic process	0.00122447	Atp5e;Atp5o;Nt5e;Atp5j2	down
GO:0009168	purine ribonucleoside monophosphate biosynthetic process	0.00376776	Atp5e;Atp5o;Atp5j2	down
GO:0001676	long-chain fatty acid metabolic process	0.0355544	Ptgs2;Pla2g4a	down
Module "Transmembrane Transport"
GO term	Term	p-value	GeneList	mRNA regulation
GO:0032409	regulation of transporter activity	0.0426998	Cacnb4;Ryr2	up
GO:0034762	regulation of transmembrane transport	0.0450008	Cacnb4;Ryr2;Cacna1s	up
GO:0015672	monovalent inorganic cation transport	0.0057308	Atp5e;Uqcr11;Atp5o;Slc6a11;Mif;Atp5j2;Slc24a3	down
GO:0006810	transport	0.0132576	Calr;Atp5e;Uqcr11;Xbp1;Npc2;Smdt1;Atp5o;Ache;Hsp90ab1;Plin3;Tcf7l2;Tnnt2;Tmem63a;Gsn;Car2;Slc6a9;Slc2a1;Pex10;Slc6a11;Syt3;Zic1;Ptgs2;Ugt8a;Mif;Fa2h;Gjc1;Lcat;Atp5j2;Gjc2;Pla2g4a;Slc24a3;Tomm5	down
GO:0006811	ion transport	0.00553187	Atp5e;Uqcr11;Xbp1;Smdt1;Atp5o;Tmem63a;Car2;Slc6a9;Slc2a1;Slc6a11;Ptgs2;Mif;Gjc1;Atp5j2;Pla2g4a;Slc24a3	down
GO:0098655	cation transmembrane transport	0.0180057	Atp5e;Uqcr11;Smdt1;Atp5o;Slc6a9;Slc6a11;Slc24a3	down
GO:0098660	inorganic ion transmembrane transport	0.0454141	Atp5e;Uqcr11;Smdt1;Atp5o;Slc6a11;Slc24a3	down
GO:1902600	hydrogen ion transmembrane transport	0.00394479	Atp5e;Uqcr11;Atp5o	down
Module "Cell Death"
GO term	Term	p-value	GeneList	mRNA regulation
GO:0070997	neuron death	0.0149322	Ache;Hsp90ab1;Bag1;Klk6;Gapdh	down
GO:2001236	regulation of extrinsic apoptotic signaling pathway	0.04312	Tcf7l2;Mal;Ret	down
GO:0042981	regulation of apoptotic process	0.0354748	Hsp90ab1;Tcf7l2;Hspa5;Mal;Bag1;Ret;Ptgs2;Mif;Id1;Pla2g4a;Hspa1b	down
GO:0043069	negative regulation of programmed cell death	0.0412416	Hsp90ab1;Tcf7l2;Hspa5;Bag1;Mif;Id1;Hspa1b	down
GO:0043524	negative regulation of neuron apoptotic process	0.044385	Cpeb4;Nr4a3	up
GO:0008219	cell death	0.0370381	Pdk4;Cpeb4;Ryr2;Nr4a3;Melk;Aim2;Txnip;Chil1	up
GO:0006915	apoptotic process	0.024992	Pdk4;Cpeb4;Ryr2;Nr4a3;Melk;Aim2;Txnip;Chil1	up
