# Supplementary material for: Changes in the miRNA-mRNA Regulatory Network Precede Motor Symptoms in a Mouse Model of Multiple System Atrophy: Clinical Implications
Source: PLoS One. 2016 Mar 10;11(3):e0150705. doi: 10.1371/journal.pone.0150705 (PMC4786272; doi:10.1371/journal.pone.0150705)
Supplement: S6 Table — (XLSX) [file pone.0150705.s011.xlsx]

## Sheet: Tabelle1
Table S6. List of enriched GO terms linked to differentially expressed mRNAs in the SN of MSA mice in a pre-motor stage of the disease.
GOBPID	p-value	Odds Ratio	Exp Count	Count	Size	Term	GeneList	mRNA regulation
GO:0048821	3.9094e-05	53.8159	0.0662292	3	31	erythrocyte development	Hba-a2;Hba-a1;Hbb-bt;Hbb-bt	down
GO:0034101	9.45546e-05	19.0146	0.23928	4	112	erythrocyte homeostasis	Alas2;Hba-a2;Hba-a1;Hbb-bt;Hbb-bt	down
GO:0030449	0.000242098	108.933	0.0235007	2	11	regulation of complement activation	Cfh;Cd59a	down
GO:0030099	0.000535317	8.4163	0.672974	5	315	myeloid cell differentiation	Alas2;Car2;Hba-a2;Hba-a1;Hbb-bt;Hbb-bt	down
GO:0048534	0.000969489	5.07339	1.60446	7	751	hematopoietic or lymphoid organ development	Prg4;Alas2;Car2;Anln;Hba-a2;Hba-a1;Hbb-bt;Hbb-bt	down
GO:0048872	0.00144163	9.03167	0.491378	4	230	homeostasis of number of cells	Alas2;Hba-a2;Hba-a1;Hbb-bt;Hbb-bt	down
GO:1903034	0.0043828	6.57741	0.668701	4	313	regulation of response to wounding	Cfh;Cd59a;Pla2g4a;Ccr5	down
GO:2000021	0.00464763	9.65856	0.337555	3	158	regulation of ion homeostasis	Dbi;Car2;Ccr5	down
GO:0002376	0.00708391	3.93377	1.73745	6	861	immune system process	Prg4;Alas2;Cfh;Car2;Cd59a;Anln;Hba-a2;Hba-a1;Hbb-bt;Hbb-bt;Ccr5	down
GO:0031347	0.00757557	5.59901	0.781932	4	366	regulation of defense response	Cfh;Cd59a;Pla2g4a;Ccr5	down
GO:0032846	0.00766242	16.4245	0.131524	2	63	positive regulation of homeostatic process	Dbi;Car2;Ccr5	down
GO:0050729	0.0103613	13.9621	0.153823	2	72	positive regulation of inflammatory response	Pla2g4a;Ccr5	down
GO:0048731	0.0117483	2.30083	7.51167	14	3516	system development	Etv1;Prg4;Alas2;Dbi;Tnni1;Car2;Cd59a;Anln;Klk6;Pla2g4a;Hba-a2;Hba-a1;Hbb-bt;Hbb-bt;Ccr5	down
GO:0051283	0.0129761	12.3658	0.173051	2	81	negative regulation of sequestering of calcium ion	Dbi;Ccr5	down
GO:0001816	0.0191594	4.21471	1.02976	4	482	cytokine production	Prg4;Cd59a;Tnfaip8;Ccr5	down
GO:0060402	0.0200567	9.7585	0.217915	2	102	calcium ion transport into cytosol	Dbi;Ccr5	down
GO:0055082	0.02049	4.12619	1.05112	4	492	cellular chemical homeostasis	Alas2;Dbi;Car2;Ccr5	down
GO:0032101	0.0209	4.10033	1.05753	4	495	regulation of response to external stimulus	Cfh;Cd59a;Pla2g4a;Ccr5	down
GO:0044106	0.0223181	9.2033	0.230734	2	108	cellular amine metabolic process	Tph2;Dbi	down
GO:0009895	0.0246801	8.70759	0.243553	2	114	negative regulation of catabolic process	Nbas;Dbi	down
GO:0006816	0.0309878	4.66836	0.685793	3	321	calcium ion transport	Pkd2l2;Dbi;Ccr5	down
GO:0007270	0.0318948	7.55349	0.279872	2	131	neuron-neuron synaptic transmission	Dbi;Car2	down
GO:0006950	0.0355356	2.13864	5.36457	10	2511	response to stress	Alas2;Cfh;Dbi;Cd59a;Spidr;Defb34;Pla2g4a;Tnfaip8;Hbb-bt;Defa23;Ccr5	down
GO:0072511	0.0396463	4.22222	0.756295	3	354	divalent inorganic cation transport	Pkd2l2;Dbi;Ccr5	down
GO:0001894	0.0453288	6.19745	0.339692	2	159	tissue homeostasis	Car2;Pla2g4a	down
GO:0006875	0.0466405	3.94708	0.807569	3	378	cellular metal ion homeostasis	Alas2;Dbi;Ccr5	down
GO:0010921	0.0138797	11.9651	0.17946	2	98	regulation of phosphatase activity	Ppp1r17;Sytl2	up
GO:0010817	0.0368373	4.38004	0.736151	3	402	regulation of hormone levels	Gh;Pcsk2;Pcsk1n	up
