# Supplementary material for: Changes in the miRNA-mRNA Regulatory Network Precede Motor Symptoms in a Mouse Model of Multiple System Atrophy: Clinical Implications
Source: PLoS One. 2016 Mar 10;11(3):e0150705. doi: 10.1371/journal.pone.0150705 (PMC4786272; doi:10.1371/journal.pone.0150705)
Supplement: S7 Table — (XLSX) [file pone.0150705.s012.xlsx]

## Sheet: Table 2
Table S7. Clusters of GO biological processes and corresponding deregulated mRNAs in substantia nigra relevant to human MSA defined by REVIGO analysis.
Module " Immune and Inflammatory Responses"
GO term	Term	p-value	GeneList	mRNA regulation
GO:0030449	regulation of complement activation	0.000242098	Cfh;Cd59a	down
GO:0050729	positive regulation of inflammatory response	0.0103613	Pla2g4a;Ccr5	down
GO:1903034	regulation of response to wounding	0.0043828	Cfh;Cd59a;Pla2g4a;Ccr5	down
GO:0031347	regulation of defense response	0.00757557	Cfh;Cd59a;Pla2g4a;Ccr5	down
GO:0002376	immune system process	0.00708391	Prg4;Alas2;Cfh;Car2;Cd59a;Anln;Hba-a2;Hba-a1;Hbb-bt;Hbb-bt;Ccr5	down
Module "Homeostasis disruption and oxidative stress"
GO term	Term	p-value	GeneList	mRNA regulation
GO:0034101	erythrocyte homeostasis	9.45546e-05	Alas2;Hba-a2;Hba-a1;Hbb-bt;Hbb-bt	down
GO:2000021	regulation of ion homeostasis	0.00464763	Dbi;Car2;Ccr5	down
GO:0032846	positive regulation of homeostatic process	0.00766242	Dbi;Car2;Ccr5	down
GO:0048821	erythrocyte development	3.9094e-05	Hba-a2;Hba-a1;Hbb-bt;Hbb-bt	down
GO:0055082	cellular chemical homeostasis	0.02049	Alas2;Dbi;Car2;Ccr5	down
GO:0030099	myeloid cell differentiation	0.000535317	Alas2;Car2;Hba-a2;Hba-a1;Hbb-bt;Hbb-bt	down
GO:0060402	calcium ion transport into cytosol	0.0200567	Dbi;Ccr5	down
GO:0001894	tissue homeostasis	0.0453288	Car2;Pla2g4a	down
GO:0006816	calcium ion transport	0.0309878	Pkd2l2;Dbi;Ccr5	down
GO:0006875	cellular metal ion homeostasis	0.0466405	Alas2;Dbi;Ccr5	down
GO:0048872	homeostasis of number of cells	0.00144163	Alas2;Hba-a2;Hba-a1;Hbb-bt;Hbb-bt	down
GO:0048534	hematopoietic or lymphoid organ development	0.000969489	Prg4;Alas2;Car2;Anln;Hba-a2;Hba-a1;Hbb-bt;Hbb-bt	down
