# Supplementary material for: Changes in the miRNA-mRNA Regulatory Network Precede Motor Symptoms in a Mouse Model of Multiple System Atrophy: Clinical Implications
Source: PLoS One. 2016 Mar 10;11(3):e0150705. doi: 10.1371/journal.pone.0150705 (PMC4786272; doi:10.1371/journal.pone.0150705)
Supplement: S8 Table — (XLSX) [file pone.0150705.s013.xlsx]

## Sheet: Tabelle1
Table S8. List of differentially expressed miRNAs in the striatum of MSA mice in a pre-motor stage of the disease.
Name	log2FoldChange	Average Expression	p-value	p-value (BH)
hsa-miR-219a-5p/mmu-miR-219a-5p/rno-miR-219a-5p	-0.843781	11.7987	1.0577e-08	6.73754e-06
hsa-miR-130a-3p/mmu-miR-130a-3p/rno-miR-130a-3p	-0.265183	10.2728	7.81044e-06	0.00248763
mmu-miR-376a-3p/rno-miR-376a-3p	-0.338794	11.8909	3.4535e-05	0.00643029
mmu-miR-3968	-0.389814	11.4679	4.03786e-05	0.00643029
hsa-miR-7-5p/mmu-miR-7a-5p/rno-miR-7a-5p	-0.297585	10.944	5.70728e-05	0.00727108
mmu-miR-1983	-0.442473	13.6135	9.12408e-05	0.00968674
mmu-miR-3961	-0.392572	10.78	0.000246355	0.0224183
hsa-miR-369-3p/mmu-miR-369-3p/rno-miR-369-3p	-0.220863	10.4286	0.000301501	0.024007
mmu-miR-207/rno-miR-207	-0.312099	11.1627	0.000371147	0.0245668
mmu-miR-3106-5p	-0.365117	8.63262	0.00040727	0.0245668
hsa-miR-19b-3p/mmu-miR-19b-3p/rno-miR-19b-3p	-0.260172	9.57707	0.000432102	0.0245668
mmu-miR-677-5p	-0.477953	9.41514	0.00048421	0.0245668
hsa-miR-144-3p/mmu-miR-144-3p/rno-miR-144-3p	-0.410688	10.0057	0.000501364	0.0245668
hsa-miR-181c-5p/mmu-miR-181c-5p/rno-miR-181c-5p	-0.324447	9.00753	0.000553769	0.0251965
mmu-miR-691	0.252354	12.8567	0.000607585	0.0258021
hsa-miR-301a-3p/mmu-miR-301a-3p/rno-miR-301a-3p	-0.236481	10.58	0.000880972	0.0330292
hsa-miR-33a-5p/mmu-miR-33-5p/rno-miR-33-5p	-0.405442	12.4617	0.000881471	0.0330292
hsa-miR-153-3p/mmu-miR-153-3p/rno-miR-153-3p	-0.239247	12.5982	0.000964103	0.0341185
hsa-miR-487b-3p/mmu-miR-487b-3p/rno-miR-487b-3p	-0.251996	10.6765	0.00113367	0.0362014
hsa-miR-377-3p/mmu-miR-377-3p	-0.173288	10.3167	0.00126613	0.0362014
hsa-miR-379-5p/mmu-miR-379-5p/rno-miR-379-5p	-0.172367	10.8174	0.00134116	0.0362014
mmu-miR-1264-3p	-0.335947	10.1187	0.00147189	0.0368795
hsa-miR-32-5p/mmu-miR-32-5p/rno-miR-32-5p	-0.291157	9.68311	0.00200503	0.0473039
hsa-miR-21-5p/mmu-miR-21a-5p/rno-miR-21-5p	-0.236508	11.8453	0.00261271	0.0593036
mmu-miR-1192	0.185718	11.3724	0.00325479	0.06911
hsa-miR-338-3p/mmu-miR-338-3p/rno-miR-338-3p	-0.160091	13.334	0.00496081	0.0957587
mmu-miR-3103-5p	0.292168	9.42251	0.00126243	0.0362014
hsa-miR-219a-2-3p/mmu-miR-219a-2-3p/rno-miR-219a-2-3p	-0.273796	9.4121	0.00150528	0.0368795
hsa-miR-138-2-3p/mmu-miR-138-2-3p/rno-miR-138-2-3p	-0.227035	10.2506	0.0040761	0.0837572
mmu-miR-669k-5p	0.216072	9.83759	0.00117788	0.0362014
hsa-miR-433-5p/mmu-miR-433-5p/rno-miR-433-5p	-0.261762	10.6044	0.00269985	0.0593036
hsa-miR-9-3p/mmu-miR-9-3p/rno-miR-9a-3p	-0.282844	13.9652	0.00136395	0.0362014
hsa-miR-136-3p/mmu-miR-136-3p/rno-miR-136-3p	-0.180361	10.9745	0.00455623	0.0906975
