# Supplementary material for: Changes in the miRNA-mRNA Regulatory Network Precede Motor Symptoms in a Mouse Model of Multiple System Atrophy: Clinical Implications
Source: PLoS One. 2016 Mar 10;11(3):e0150705. doi: 10.1371/journal.pone.0150705 (PMC4786272; doi:10.1371/journal.pone.0150705)
Supplement: S9 Table — (XLSX) [file pone.0150705.s014.xlsx]

## Sheet: Tabelle1
Table S9. List of differentially expressed miRNAs in the SN of MSA mice in a pre-motor stage of the disease.
Name	log2FoldChange	Average Expression	p-value	p-value (BH)
hsa-miR-144-3p/mmu-miR-144-3p/rno-miR-144-3p	-1.81827	10.6613	8.83992e-12	5.98462e-09
hsa-miR-451a/mmu-miR-451a/rno-miR-451-5p	-1.01305	12.958	9.65469e-09	3.26811e-06
hsa-miR-219a-5p/mmu-miR-219a-5p/rno-miR-219a-5p	-1.2333	12.1799	2.61563e-08	5.90261e-06
mmu-miR-3473b	1.25787	10.9488	5.11365e-08	7.25315e-06
mmu-miR-376a-3p/rno-miR-376a-3p	-0.894918	10.9337	5.35683e-08	7.25315e-06
hsa-miR-33a-5p/mmu-miR-33-5p/rno-miR-33-5p	-1.05736	11.8128	1.76e-07	1.89589e-05
hsa-miR-142-3p/mmu-miR-142a-3p/rno-miR-142-3p	-0.990043	10.7756	3.89235e-07	3.29391e-05
mmu-miR-3473a	0.887928	10.3957	8.4798e-07	6.37869e-05
mmu-miR-467g	0.860404	10.5335	1.0923e-06	7.39484e-05
mmu-miR-669a-3-3p	0.737059	11.001	3.00871e-06	0.000185172
hsa-miR-19b-3p/mmu-miR-19b-3p/rno-miR-19b-3p	-0.53129	9.54689	1.8177e-05	0.000920659
mmu-miR-669f-3p	0.875076	10.7461	2.27934e-05	0.00102874
mmu-miR-677-5p	-0.643438	9.8048	2.56916e-05	0.00105041
mmu-miR-466q	0.785176	10.2969	2.63765e-05	0.00105041
hsa-miR-130a-3p/mmu-miR-130a-3p/rno-miR-130a-3p	-0.519664	10.5648	6.39049e-05	0.00227703
hsa-miR-32-5p/mmu-miR-32-5p/rno-miR-32-5p	-0.626261	9.60562	0.000118644	0.00361284
hsa-miR-218-5p/mmu-miR-218-5p/rno-miR-218a-5p	-0.432144	11.6005	0.000129329	0.00364816
mmu-miR-466f-3p	0.653186	10.7553	0.000162636	0.00423478
mmu-miR-467f	0.603736	10.4031	0.000174982	0.00438752
hsa-miR-301a-3p/mmu-miR-301a-3p/rno-miR-301a-3p	-0.370173	10.7303	0.000250372	0.00602756
mmu-miR-3572-3p	0.507417	9.62733	0.000258197	0.00602756
hsa-miR-126-3p/mmu-miR-126a-3p/rno-miR-126a-3p	-0.358152	12.672	0.000404733	0.00886605
hsa-miR-21-5p/mmu-miR-21a-5p/rno-miR-21-5p	-0.403048	12.0583	0.000579249	0.0122547
hsa-miR-193a-3p/mmu-miR-193a-3p/rno-miR-193a-3p	-0.744802	9.52918	0.000604734	0.0124062
mmu-miR-669a-3p/mmu-miR-669o-3p	0.538834	10.1498	0.000655264	0.0130475
hsa-miR-126-5p/mmu-miR-126a-5p/rno-miR-126a-5p	-0.39239	10.8223	0.000720903	0.0136437
hsa-miR-153-3p/mmu-miR-153-3p/rno-miR-153-3p	-0.430128	10.8865	0.000766226	0.0140199
hsa-miR-190a-5p/mmu-miR-190a-5p/rno-miR-190a-5p	-0.474656	10.1979	0.00083004	0.0147878
hsa-miR-19a-3p/mmu-miR-19a-3p/rno-miR-19a-3p	-0.463446	8.97948	0.00090074	0.0156359
mmu-miR-466d-3p	0.443858	9.36234	0.000968968	0.0163998
mmu-miR-2137	0.414999	9.32733	0.00103167	0.0170352
hsa-miR-142-5p/mmu-miR-142a-5p/rno-miR-142-5p	-0.396833	8.38512	0.00153458	0.0241607
mmu-miR-1843b-3p	0.300982	11.2549	0.00216587	0.0333249
mmu-miR-3103-3p	0.367736	9.89518	0.00223945	0.0336913
mmu-miR-3106-5p	-0.347936	8.06324	0.00265109	0.0390171
hsa-miR-27a-3p/mmu-miR-27a-3p/rno-miR-27a-3p	-0.319548	11.0391	0.00320355	0.0461448
hsa-miR-143-3p/mmu-miR-143-3p/rno-miR-143-3p	-0.322184	12.0144	0.00380771	0.0537046
hsa-miR-551b-3p/mmu-miR-551b-3p/rno-miR-551b-3p	-0.374697	10.2313	0.00472896	0.0640301
hsa-miR-30e-5p/mmu-miR-30e-5p/rno-miR-30e-5p	-0.347861	12.9801	0.0051274	0.0680638
hsa-miR-22-3p/mmu-miR-22-3p/rno-miR-22-3p	-0.245302	12.7814	0.00570463	0.0742699
mmu-miR-669i	0.447583	8.70219	0.00609017	0.0772586
mmu-miR-378b	-0.277819	9.26413	0.00639067	0.0772586
hsa-miR-140-5p/mmu-miR-140-5p/rno-miR-140-5p	-0.301979	10.3134	0.00654568	0.0777444
mmu-miR-466i-5p	0.393793	10.4692	0.00796951	0.0914468
mmu-miR-1947-3p	0.622196	10.1213	1.90387e-05	0.000920659
hsa-miR-136-3p/mmu-miR-136-3p/rno-miR-136-3p	-0.318171	10.3909	0.00625577	0.0772586
mmu-miR-184-5p	0.333516	11.6659	0.00150672	0.0241607
mmu-miR-669c-3p	0.749812	11.0587	5.24778e-06	0.000296062
mmu-miR-669l-3p	0.651965	10.7949	6.30819e-05	0.00227703
mmu-miR-297a-3p/mmu-miR-297b-3p/mmu-miR-297c-3p	0.46379	9.54549	0.00701888	0.0819273
mmu-miR-669p-3p	0.824019	11.2443	1.9603e-07	1.89589e-05
mmu-miR-669d-2-3p/mmu-miR-669d-3p	0.359616	10.216	0.00628905	0.0772586
mmu-miR-467e-3p	0.742585	11.0549	0.000122696	0.00361284
mmu-miR-592-3p	0.575101	8.73049	0.00012274	0.00361284
mmu-miR-669e-3p	0.517696	9.06748	0.000725517	0.0136437
mmu-miR-467a-3p	0.621435	10.4599	0.00011289	0.00361284
mmu-miR-669b-3p	0.756309	10.5183	0.000153566	0.00415856
mmu-miR-467c-3p	0.664756	9.32083	0.000405979	0.00886605
hsa-miR-24-2-5p/mmu-miR-24-2-5p/rno-miR-24-2-5p	-0.355623	8.94694	0.00463389	0.0640234
