# Supplementary material for: Changes in the miRNA-mRNA Regulatory Network Precede Motor Symptoms in a Mouse Model of Multiple System Atrophy: Clinical Implications
Source: PLoS One. 2016 Mar 10;11(3):e0150705. doi: 10.1371/journal.pone.0150705 (PMC4786272; doi:10.1371/journal.pone.0150705)
Supplement: S10 Table — This list was filtered for miRNA-target interactions, which (i) were predicted by mirWalk 2.0 with a p-value < 0.1, or (ii) were predicted by at least two prediction programs, or (iii) feature a validated target gene. In all cases, a minimum correlation value of -0.3 was required. (XLSX) [file pone.0150705.s015.xlsx]

## Sheet: Tabelle1
Table S10. List of miRNAs containing information about their predicted target genes and correlation values. This list was filtered for miRNA-target interactions, which (i) were predicted by mirWalk 2.0 with a p-value < 0.1, or (ii) were predicted by at least two prediction programs, or (iii) feature a validated target gene. In all cases, a minimum correlation value of -0.3 was required.
Gene Name	Microarray Correlation	RNASeq Correlation	MirWalk 3UTR Pred (p < 0.1)	MirWalk Target Validation	MiRTarBase Target Validation	Number of Prediction Programs	miRNA	Tissue
Ddx59	-0.81637	-0.973595	TRUE	FALSE	FALSE	3	mmu-mir-144-3p	Substantia Nigra
Gabra6	-0.596125	-0.972264	TRUE	FALSE	FALSE	3	mmu-mir-144-3p	Substantia Nigra
Ppp1r17	-0.695686	-0.851269	FALSE	FALSE	FALSE	4	mmu-mir-144-3p	Substantia Nigra
Unc13c	-0.904174	-0.968377	TRUE	FALSE	FALSE	3	mmu-mir-144-3p	Substantia Nigra
Pcsk2	-0.12871	-0.804712	FALSE	FALSE	FALSE	3	mmu-mir-219a-5p	Substantia Nigra
Cd59a	-0.868032	-0.645736	TRUE	FALSE	FALSE	2	mmu-mir-3473b	Substantia Nigra
Fkbp5	-0.783443	NA	TRUE	FALSE	FALSE	3	mmu-mir-3473b	Substantia Nigra
Lad1	-0.767006	NA	TRUE	FALSE	FALSE	3	mmu-mir-3473b	Substantia Nigra
Ogn	-0.782618	NA	TRUE	FALSE	FALSE	3	mmu-mir-3473b	Substantia Nigra
Tnni1	-0.772272	-0.801522	TRUE	FALSE	FALSE	3	mmu-mir-3473b	Substantia Nigra
Ccm2l	-0.824059	NA	TRUE	FALSE	FALSE	3	mmu-mir-376a-3p	Substantia Nigra
Kif5a	-0.884671	NA	FALSE	FALSE	FALSE	3	mmu-mir-376a-3p	Substantia Nigra
Baiap3	-0.867362	NA	TRUE	FALSE	FALSE	2	mmu-mir-33-5p	Substantia Nigra
Car8	-0.326211	-0.858707	FALSE	FALSE	FALSE	2	mmu-mir-33-5p	Substantia Nigra
Pcdhb3	NA	-0.980492	TRUE	FALSE	FALSE	4	mmu-mir-33-5p	Substantia Nigra
Pcsk2	-0.00547539	-0.790078	FALSE	FALSE	FALSE	2	mmu-mir-33-5p	Substantia Nigra
Unc13c	-0.827165	-0.963503	FALSE	FALSE	FALSE	2	mmu-mir-33-5p	Substantia Nigra
Atf6	-0.479315	-0.766115	FALSE	FALSE	FALSE	2	mmu-mir-142a-3p	Substantia Nigra
Kif5a	-0.850871	NA	FALSE	FALSE	FALSE	2	mmu-mir-142a-3p	Substantia Nigra
Etv1	-0.887953	NA	FALSE	FALSE	FALSE	2	mmu-mir-3473a	Substantia Nigra
Fam114a1	-0.514503	-0.767919	FALSE	FALSE	FALSE	2	mmu-mir-3473a	Substantia Nigra
Hba-a1	-0.875034	-0.758532	FALSE	FALSE	FALSE	3	mmu-mir-3473a	Substantia Nigra
Hba-a2	-0.936331	-0.814263	FALSE	FALSE	FALSE	3	mmu-mir-3473a	Substantia Nigra
Klhl2	-0.607373	NA	TRUE	FALSE	FALSE	2	mmu-mir-3473a	Substantia Nigra
Klk6	-0.893711	-0.685259	FALSE	FALSE	FALSE	4	mmu-mir-3473a	Substantia Nigra
Lad1	-0.752002	NA	FALSE	FALSE	FALSE	2	mmu-mir-3473a	Substantia Nigra
Mup20	NA	-0.867028	TRUE	FALSE	FALSE	4	mmu-mir-3473a	Substantia Nigra
Ogn	-0.758874	NA	TRUE	FALSE	FALSE	3	mmu-mir-3473a	Substantia Nigra
Pcdhga9	NA	-0.523856	FALSE	FALSE	FALSE	2	mmu-mir-3473a	Substantia Nigra
Slco2a1	-0.30832	-0.714696	FALSE	FALSE	FALSE	4	mmu-mir-3473a	Substantia Nigra
Anln	-0.897241	NA	TRUE	FALSE	FALSE	4	mmu-mir-467g	Substantia Nigra
Aven	-0.939044	0.273223	FALSE	FALSE	FALSE	3	mmu-mir-467g	Substantia Nigra
Etv1	-0.967035	NA	FALSE	FALSE	FALSE	3	mmu-mir-467g	Substantia Nigra
Fam114a1	-0.6835	-0.887243	TRUE	FALSE	FALSE	2	mmu-mir-467g	Substantia Nigra
Fkbp5	-0.875916	NA	FALSE	FALSE	FALSE	3	mmu-mir-467g	Substantia Nigra
Mcm6	-0.799539	NA	TRUE	FALSE	FALSE	2	mmu-mir-467g	Substantia Nigra
Tmeff2	-0.907669	NA	FALSE	FALSE	FALSE	3	mmu-mir-467g	Substantia Nigra
Tnfaip8	-0.482041	-0.834331	TRUE	FALSE	FALSE	3	mmu-mir-467g	Substantia Nigra
Tph2	-0.839127	NA	FALSE	FALSE	FALSE	3	mmu-mir-467g	Substantia Nigra
Anln	-0.840624	NA	FALSE	FALSE	FALSE	2	mmu-mir-669a-3-3p	Substantia Nigra
Ccr5	-0.743215	NA	TRUE	FALSE	FALSE	3	mmu-mir-669a-3-3p	Substantia Nigra
Car8	-0.579934	-0.987356	TRUE	FALSE	FALSE	3	mmu-mir-19b-3p	Substantia Nigra
Kcnh5	-0.941643	NA	FALSE	FALSE	FALSE	2	mmu-mir-19b-3p	Substantia Nigra
Pcdha2	NA	-0.99519	TRUE	FALSE	FALSE	3	mmu-mir-19b-3p	Substantia Nigra
Pcsk1n	-0.999905	NA	FALSE	FALSE	FALSE	4	mmu-mir-19b-3p	Substantia Nigra
Stard4	-0.992772	-0.994727	FALSE	FALSE	FALSE	3	mmu-mir-19b-3p	Substantia Nigra
Anln	-0.847249	NA	FALSE	FALSE	FALSE	4	mmu-mir-669f-3p	Substantia Nigra
Fam46c	-0.610107	-0.875011	TRUE	FALSE	FALSE	1	mmu-mir-669f-3p	Substantia Nigra
Klhl2	-0.714372	NA	TRUE	FALSE	FALSE	3	mmu-mir-669f-3p	Substantia Nigra
Ogn	-0.808586	NA	TRUE	FALSE	FALSE	4	mmu-mir-669f-3p	Substantia Nigra
Pcdhga9	NA	-0.625281	FALSE	FALSE	FALSE	2	mmu-mir-669f-3p	Substantia Nigra
Ptp4a1	-0.876823	NA	FALSE	FALSE	FALSE	3	mmu-mir-669f-3p	Substantia Nigra
Tnfaip8	-0.498839	-0.73699	FALSE	FALSE	FALSE	3	mmu-mir-669f-3p	Substantia Nigra
Adamtsl1	-0.912291	-0.886812	FALSE	FALSE	FALSE	2	mmu-mir-677-5p	Substantia Nigra
Car8	-0.203746	-0.836999	FALSE	FALSE	FALSE	2	mmu-mir-677-5p	Substantia Nigra
Ccm2l	-0.893534	NA	FALSE	FALSE	FALSE	2	mmu-mir-677-5p	Substantia Nigra
Crb1	-0.88898	-0.900716	FALSE	FALSE	FALSE	4	mmu-mir-677-5p	Substantia Nigra
Gabra6	-0.343732	-0.939009	FALSE	FALSE	FALSE	4	mmu-mir-677-5p	Substantia Nigra
Kif5a	-0.941596	NA	FALSE	FALSE	FALSE	4	mmu-mir-677-5p	Substantia Nigra
Map7d2	0.294961	-0.988175	FALSE	FALSE	FALSE	4	mmu-mir-677-5p	Substantia Nigra
Pcdha2	NA	-0.913111	FALSE	FALSE	FALSE	2	mmu-mir-677-5p	Substantia Nigra
Pcsk1n	-0.907989	NA	FALSE	FALSE	FALSE	4	mmu-mir-677-5p	Substantia Nigra
Pcsk2	-0.21651	-0.849648	FALSE	FALSE	FALSE	2	mmu-mir-677-5p	Substantia Nigra
Stard4	-0.875819	-0.902019	FALSE	FALSE	FALSE	3	mmu-mir-677-5p	Substantia Nigra
Anln	-0.854555	NA	FALSE	FALSE	FALSE	3	mmu-mir-466q	Substantia Nigra
Fam114a1	-0.652578	-0.826543	TRUE	FALSE	FALSE	3	mmu-mir-466q	Substantia Nigra
Klhl2	-0.723583	NA	FALSE	FALSE	FALSE	3	mmu-mir-466q	Substantia Nigra
Lad1	-0.859231	NA	FALSE	FALSE	FALSE	3	mmu-mir-466q	Substantia Nigra
Ogn	-0.816646	NA	FALSE	FALSE	FALSE	3	mmu-mir-466q	Substantia Nigra
Atf6	-0.31268	-0.799465	TRUE	FALSE	FALSE	3	mmu-mir-130a-3p	Substantia Nigra
Car8	-0.603511	-0.888106	FALSE	FALSE	FALSE	3	mmu-mir-130a-3p	Substantia Nigra
Pcsk1n	-0.901146	NA	FALSE	FALSE	FALSE	3	mmu-mir-130a-3p	Substantia Nigra
Sytl2	-0.877411	-0.96737	FALSE	FALSE	FALSE	2	mmu-mir-130a-3p	Substantia Nigra
Adamtsl1	-0.68551	-0.665113	TRUE	FALSE	FALSE	3	mmu-mir-32-5p	Substantia Nigra
Atf6	-0.87491	-0.70409	FALSE	FALSE	FALSE	2	mmu-mir-32-5p	Substantia Nigra
Ccm2l	-0.646014	NA	TRUE	FALSE	FALSE	2	mmu-mir-32-5p	Substantia Nigra
Gabra6	0.0210488	-0.735669	TRUE	FALSE	FALSE	3	mmu-mir-32-5p	Substantia Nigra
Ppp1r17	-0.112916	-0.973518	TRUE	FALSE	FALSE	2	mmu-mir-32-5p	Substantia Nigra
Adamtsl1	-0.833661	-0.897154	FALSE	FALSE	FALSE	2	mmu-mir-218-5p	Substantia Nigra
Atf6	-0.172021	-0.678426	TRUE	FALSE	FALSE	3	mmu-mir-218-5p	Substantia Nigra
Car8	-0.607082	-0.803	FALSE	FALSE	FALSE	3	mmu-mir-218-5p	Substantia Nigra
Map7d2	-0.311741	-0.810433	FALSE	FALSE	FALSE	4	mmu-mir-218-5p	Substantia Nigra
Pcdha2	NA	-0.858898	TRUE	FALSE	FALSE	3	mmu-mir-218-5p	Substantia Nigra
Anln	-0.764541	NA	TRUE	FALSE	FALSE	4	mmu-mir-466f-3p	Substantia Nigra
Ccr5	-0.687901	NA	FALSE	FALSE	FALSE	3	mmu-mir-466f-3p	Substantia Nigra
Klhl2	-0.601368	NA	FALSE	FALSE	FALSE	3	mmu-mir-466f-3p	Substantia Nigra
Pcdhga9	NA	-0.506047	FALSE	FALSE	FALSE	3	mmu-mir-466f-3p	Substantia Nigra
Ptp4a1	-0.795051	NA	FALSE	FALSE	FALSE	3	mmu-mir-466f-3p	Substantia Nigra
Tmeff2	-0.769653	NA	FALSE	FALSE	FALSE	2	mmu-mir-466f-3p	Substantia Nigra
Tnfaip8	-0.623315	-0.667874	FALSE	FALSE	FALSE	3	mmu-mir-466f-3p	Substantia Nigra
Anln	-0.791087	NA	FALSE	FALSE	FALSE	2	mmu-mir-467f	Substantia Nigra
Fkbp5	-0.820652	NA	FALSE	FALSE	FALSE	2	mmu-mir-467f	Substantia Nigra
Klhl2	-0.641013	NA	TRUE	FALSE	FALSE	3	mmu-mir-467f	Substantia Nigra
Ogn	-0.751118	NA	TRUE	FALSE	FALSE	1	mmu-mir-467f	Substantia Nigra
Pcdhga9	NA	-0.544672	FALSE	FALSE	FALSE	3	mmu-mir-467f	Substantia Nigra
Tmeff2	-0.785462	NA	FALSE	FALSE	FALSE	3	mmu-mir-467f	Substantia Nigra
Tnfaip8	-0.572313	-0.680589	FALSE	FALSE	FALSE	2	mmu-mir-467f	Substantia Nigra
Atf6	-0.850147	-0.942277	TRUE	FALSE	FALSE	3	mmu-mir-301a-3p	Substantia Nigra
Car8	-0.182541	-0.830886	FALSE	FALSE	FALSE	3	mmu-mir-301a-3p	Substantia Nigra
Pcsk1n	-0.89949	NA	FALSE	FALSE	FALSE	4	mmu-mir-301a-3p	Substantia Nigra
Car2	-0.915601	NA	FALSE	FALSE	FALSE	3	mmu-mir-3572-3p	Substantia Nigra
Ccr5	-0.778331	NA	FALSE	FALSE	FALSE	2	mmu-mir-3572-3p	Substantia Nigra
Etv1	-0.9332	NA	FALSE	FALSE	FALSE	2	mmu-mir-3572-3p	Substantia Nigra
Gm3435	NA	-0.825853	FALSE	FALSE	FALSE	2	mmu-mir-3572-3p	Substantia Nigra
Tmeff2	-0.850869	NA	FALSE	FALSE	FALSE	3	mmu-mir-3572-3p	Substantia Nigra
Tnfaip8	-0.546882	-0.762816	FALSE	FALSE	FALSE	2	mmu-mir-3572-3p	Substantia Nigra
Atf6	-0.532267	-0.638359	FALSE	FALSE	FALSE	2	mmu-mir-21a-5p	Substantia Nigra
Map7d2	0.214518	-0.879457	FALSE	FALSE	FALSE	2	mmu-mir-21a-5p	Substantia Nigra
Atf6	-0.826902	-0.859945	FALSE	FALSE	FALSE	3	mmu-mir-193a-3p	Substantia Nigra
Pcsk2	-0.116263	-0.764515	FALSE	FALSE	FALSE	4	mmu-mir-193a-3p	Substantia Nigra
Ppp1r17	-0.364334	-0.953907	TRUE	FALSE	FALSE	3	mmu-mir-193a-3p	Substantia Nigra
Anln	-0.804829	NA	FALSE	FALSE	FALSE	2	mmu-mir-669a-3p	Substantia Nigra
Ccr5	-0.659598	NA	TRUE	FALSE	FALSE	3	mmu-mir-669a-3p	Substantia Nigra
Adamtsl1	-0.791723	-0.727676	FALSE	FALSE	FALSE	3	mmu-mir-126a-5p	Substantia Nigra
Atf6	-0.938032	-0.882442	FALSE	FALSE	FALSE	3	mmu-mir-126a-5p	Substantia Nigra
Baiap3	-0.824448	NA	TRUE	FALSE	FALSE	2	mmu-mir-126a-5p	Substantia Nigra
Car8	-0.0129479	-0.716778	FALSE	FALSE	FALSE	2	mmu-mir-126a-5p	Substantia Nigra
Ddx59	-0.448217	-0.848524	FALSE	FALSE	FALSE	3	mmu-mir-126a-5p	Substantia Nigra
Gabra6	-0.141752	-0.82584	TRUE	FALSE	FALSE	4	mmu-mir-126a-5p	Substantia Nigra
Pcdha2	NA	-0.779466	TRUE	FALSE	FALSE	3	mmu-mir-126a-5p	Substantia Nigra
Pcsk2	-0.446986	-0.829797	FALSE	FALSE	FALSE	3	mmu-mir-126a-5p	Substantia Nigra
Sp7	-0.279134	-0.634873	FALSE	FALSE	FALSE	3	mmu-mir-126a-5p	Substantia Nigra
Adamtsl1	-0.88306	-0.869675	FALSE	FALSE	FALSE	4	mmu-mir-153-3p	Substantia Nigra
Atf6	-0.786069	-0.875655	FALSE	FALSE	FALSE	3	mmu-mir-153-3p	Substantia Nigra
Pcdha2	NA	-0.889829	FALSE	FALSE	FALSE	2	mmu-mir-153-3p	Substantia Nigra
Ppp1r17	-0.425855	-0.949859	TRUE	FALSE	FALSE	3	mmu-mir-153-3p	Substantia Nigra
Gh	-0.407558	-0.51435	TRUE	FALSE	FALSE	2	mmu-mir-190a-5p	Substantia Nigra
Kif5a	-0.813698	NA	FALSE	FALSE	FALSE	3	mmu-mir-190a-5p	Substantia Nigra
Pcdhb3	NA	-0.739065	FALSE	FALSE	FALSE	3	mmu-mir-190a-5p	Substantia Nigra
Car8	-0.549175	-0.863119	TRUE	FALSE	FALSE	3	mmu-mir-19a-3p	Substantia Nigra
Pcdha2	NA	-0.924926	TRUE	FALSE	FALSE	3	mmu-mir-19a-3p	Substantia Nigra
Pcsk1n	-0.885357	NA	FALSE	FALSE	FALSE	4	mmu-mir-19a-3p	Substantia Nigra
Stard4	-0.916992	-0.83056	FALSE	FALSE	FALSE	3	mmu-mir-19a-3p	Substantia Nigra
Anln	-0.669501	NA	TRUE	FALSE	FALSE	4	mmu-mir-466d-3p	Substantia Nigra
Etv1	-0.802008	NA	FALSE	FALSE	FALSE	3	mmu-mir-466d-3p	Substantia Nigra
Fam114a1	-0.353966	-0.674457	TRUE	FALSE	FALSE	2	mmu-mir-466d-3p	Substantia Nigra
Fkbp5	-0.634074	NA	FALSE	FALSE	FALSE	3	mmu-mir-466d-3p	Substantia Nigra
Mcm6	-0.567018	NA	TRUE	FALSE	FALSE	2	mmu-mir-466d-3p	Substantia Nigra
Tmeff2	-0.724124	NA	FALSE	FALSE	FALSE	3	mmu-mir-466d-3p	Substantia Nigra
Tnfaip8	-0.779282	-0.649623	TRUE	FALSE	FALSE	3	mmu-mir-466d-3p	Substantia Nigra
Tph2	-0.700361	NA	FALSE	FALSE	FALSE	3	mmu-mir-466d-3p	Substantia Nigra
Atf6	-0.378643	-0.732192	FALSE	FALSE	FALSE	2	mmu-mir-142a-5p	Substantia Nigra
Baiap3	-0.745509	NA	FALSE	FALSE	FALSE	2	mmu-mir-142a-5p	Substantia Nigra
Car8	-0.430284	-0.793177	FALSE	FALSE	FALSE	3	mmu-mir-142a-5p	Substantia Nigra
Pcdha2	NA	-0.88168	TRUE	FALSE	FALSE	3	mmu-mir-142a-5p	Substantia Nigra
Pcdhb3	NA	-0.956381	TRUE	FALSE	FALSE	3	mmu-mir-142a-5p	Substantia Nigra
Stard4	-0.862963	-0.772028	FALSE	FALSE	FALSE	3	mmu-mir-142a-5p	Substantia Nigra
Ccr5	-0.680026	NA	FALSE	FALSE	FALSE	4	mmu-mir-3103-3p	Substantia Nigra
Ogn	-0.651684	NA	FALSE	FALSE	FALSE	3	mmu-mir-3103-3p	Substantia Nigra
Slco2a1	-0.121795	-0.638313	FALSE	FALSE	FALSE	2	mmu-mir-3103-3p	Substantia Nigra
Adamtsl1	-0.961452	-0.92602	FALSE	FALSE	FALSE	2	mmu-mir-3106-5p	Substantia Nigra
Atf6	-0.743581	-0.987158	FALSE	FALSE	FALSE	2	mmu-mir-3106-5p	Substantia Nigra
Car8	-0.367347	-0.921705	FALSE	FALSE	FALSE	3	mmu-mir-3106-5p	Substantia Nigra
Gabra6	-0.490559	-0.974476	FALSE	FALSE	FALSE	2	mmu-mir-3106-5p	Substantia Nigra
Kif5a	-0.985673	NA	TRUE	FALSE	FALSE	2	mmu-mir-3106-5p	Substantia Nigra
Pcdha2	NA	-0.954322	FALSE	FALSE	FALSE	3	mmu-mir-3106-5p	Substantia Nigra
Adamtsl1	-0.99557	-0.997338	FALSE	FALSE	FALSE	3	mmu-mir-27a-3p	Substantia Nigra
Atf6	-0.518392	-0.948233	FALSE	FALSE	FALSE	3	mmu-mir-27a-3p	Substantia Nigra
Baiap3	-0.960021	NA	TRUE	FALSE	FALSE	3	mmu-mir-27a-3p	Substantia Nigra
Gabra6	-0.684751	-0.995434	TRUE	FALSE	FALSE	4	mmu-mir-27a-3p	Substantia Nigra
Igfn1	-0.80623	NA	FALSE	FALSE	FALSE	4	mmu-mir-27a-3p	Substantia Nigra
Sp7	-0.76734	-0.943079	TRUE	FALSE	FALSE	2	mmu-mir-27a-3p	Substantia Nigra
Stard4	-0.993187	-0.970531	FALSE	FALSE	FALSE	2	mmu-mir-27a-3p	Substantia Nigra
Trpm8	-0.932971	NA	TRUE	FALSE	FALSE	4	mmu-mir-27a-3p	Substantia Nigra
Unc13c	-0.937729	-0.982432	TRUE	FALSE	FALSE	3	mmu-mir-27a-3p	Substantia Nigra
4833403I15Rik	-0.756204	NA	TRUE	FALSE	FALSE	2	mmu-mir-143-3p	Substantia Nigra
Car8	-0.04739	-0.745761	TRUE	FALSE	FALSE	3	mmu-mir-143-3p	Substantia Nigra
Kif5a	-0.882047	NA	FALSE	FALSE	FALSE	3	mmu-mir-143-3p	Substantia Nigra
Pcsk2	-0.248488	-0.79696	FALSE	FALSE	FALSE	4	mmu-mir-143-3p	Substantia Nigra
Ppp1r17	-0.321316	-0.911607	TRUE	FALSE	FALSE	2	mmu-mir-143-3p	Substantia Nigra
Trpm8	-0.978823	NA	TRUE	FALSE	FALSE	3	mmu-mir-143-3p	Substantia Nigra
4833403I15Rik	-0.823915	NA	FALSE	FALSE	FALSE	3	mmu-mir-30e-5p	Substantia Nigra
Adamtsl1	-0.875058	-0.903327	FALSE	FALSE	FALSE	2	mmu-mir-30e-5p	Substantia Nigra
Atf6	-0.551568	-0.788979	FALSE	FALSE	FALSE	2	mmu-mir-30e-5p	Substantia Nigra
Stard4	-0.86361	-0.805773	FALSE	FALSE	FALSE	2	mmu-mir-30e-5p	Substantia Nigra
Adamtsl1	-0.907496	-0.848736	FALSE	FALSE	FALSE	2	mmu-mir-22-3p	Substantia Nigra
Car8	-0.506648	-0.921983	TRUE	FALSE	FALSE	3	mmu-mir-22-3p	Substantia Nigra
Kif5a	-0.932528	NA	FALSE	FALSE	FALSE	2	mmu-mir-22-3p	Substantia Nigra
Pcdhb3	NA	-0.783905	TRUE	FALSE	FALSE	2	mmu-mir-22-3p	Substantia Nigra
Pcsk2	-0.640625	-0.996196	FALSE	FALSE	FALSE	2	mmu-mir-22-3p	Substantia Nigra
Anln	-0.826031	NA	FALSE	FALSE	FALSE	2	mmu-mir-669i	Substantia Nigra
Ccr5	-0.762454	NA	FALSE	FALSE	FALSE	3	mmu-mir-669i	Substantia Nigra
Etv1	-0.920805	NA	FALSE	FALSE	FALSE	2	mmu-mir-669i	Substantia Nigra
Fam46c	-0.523553	-0.825869	FALSE	FALSE	FALSE	3	mmu-mir-669i	Substantia Nigra
Gm3435	NA	-0.808658	TRUE	FALSE	FALSE	3	mmu-mir-669i	Substantia Nigra
Klhl2	-0.673165	NA	FALSE	FALSE	FALSE	3	mmu-mir-669i	Substantia Nigra
Pcdhga9	NA	-0.589656	FALSE	FALSE	FALSE	2	mmu-mir-669i	Substantia Nigra
Plin3	-0.871292	-0.673108	TRUE	FALSE	FALSE	3	mmu-mir-669i	Substantia Nigra
Ptp4a1	-0.847461	NA	FALSE	FALSE	FALSE	2	mmu-mir-669i	Substantia Nigra
Tmeff2	-0.834938	NA	FALSE	FALSE	FALSE	2	mmu-mir-669i	Substantia Nigra
Tnfaip8	-0.572968	-0.745247	FALSE	FALSE	FALSE	2	mmu-mir-669i	Substantia Nigra
Igfn1	-0.867651	NA	TRUE	FALSE	FALSE	1	mmu-mir-378b	Substantia Nigra
Ppp1r17	-0.255871	-0.475179	FALSE	FALSE	FALSE	2	mmu-mir-378b	Substantia Nigra
Sp7	-0.289433	-0.591069	FALSE	FALSE	FALSE	3	mmu-mir-378b	Substantia Nigra
Adamtsl1	-0.917554	-0.886888	FALSE	FALSE	FALSE	2	mmu-mir-140-5p	Substantia Nigra
Kif5a	-0.94896	NA	FALSE	FALSE	FALSE	2	mmu-mir-140-5p	Substantia Nigra
Pcdhb3	NA	-0.913641	FALSE	FALSE	FALSE	3	mmu-mir-140-5p	Substantia Nigra
Pcsk2	-0.264813	-0.871287	FALSE	FALSE	FALSE	2	mmu-mir-140-5p	Substantia Nigra
Cd59a	-0.661302	-0.437374	TRUE	FALSE	FALSE	2	mmu-mir-466i-5p	Substantia Nigra
Fam114a1	-0.388441	-0.570746	TRUE	FALSE	FALSE	4	mmu-mir-466i-5p	Substantia Nigra
Fkbp5	-0.699646	NA	FALSE	FALSE	FALSE	4	mmu-mir-466i-5p	Substantia Nigra
Pcdhga9	NA	-0.3342	TRUE	FALSE	FALSE	4	mmu-mir-466i-5p	Substantia Nigra
Slco2a1	-0.550566	-0.468888	TRUE	FALSE	FALSE	4	mmu-mir-466i-5p	Substantia Nigra
Tnni1	-0.524253	-0.680757	FALSE	FALSE	FALSE	3	mmu-mir-466i-5p	Substantia Nigra
Fkbp5	-0.766097	NA	FALSE	FALSE	FALSE	4	mmu-mir-1947-3p	Substantia Nigra
Klk6	-0.911222	-0.705962	FALSE	FALSE	FALSE	4	mmu-mir-1947-3p	Substantia Nigra
Ogn	-0.77568	NA	TRUE	FALSE	FALSE	1	mmu-mir-1947-3p	Substantia Nigra
Ptp4a1	-0.801585	NA	FALSE	FALSE	FALSE	3	mmu-mir-1947-3p	Substantia Nigra
Rabif	-0.855378	-0.735917	TRUE	FALSE	FALSE	2	mmu-mir-1947-3p	Substantia Nigra
Spidr	-0.773474	-0.795209	FALSE	FALSE	FALSE	4	mmu-mir-1947-3p	Substantia Nigra
Tmeff2	-0.819556	NA	FALSE	FALSE	FALSE	3	mmu-mir-1947-3p	Substantia Nigra
Tnfaip8	-0.64997	-0.740485	FALSE	FALSE	FALSE	3	mmu-mir-1947-3p	Substantia Nigra
Pcdhb3	NA	-0.919644	TRUE	FALSE	FALSE	2	mmu-mir-136-3p	Substantia Nigra
Sp7	-0.372363	-0.656559	TRUE	FALSE	FALSE	3	mmu-mir-136-3p	Substantia Nigra
Sytl2	-0.909244	-0.806436	FALSE	FALSE	FALSE	3	mmu-mir-136-3p	Substantia Nigra
Etv1	-0.945858	NA	FALSE	FALSE	FALSE	3	mmu-mir-184-5p	Substantia Nigra
Pkd2l2	-0.856117	NA	FALSE	FALSE	FALSE	3	mmu-mir-184-5p	Substantia Nigra
Anln	-0.809325	NA	TRUE	FALSE	FALSE	4	mmu-mir-669c-3p	Substantia Nigra
Fkbp5	-0.813702	NA	TRUE	FALSE	FALSE	3	mmu-mir-669c-3p	Substantia Nigra
Klhl2	-0.65225	NA	TRUE	FALSE	FALSE	4	mmu-mir-669c-3p	Substantia Nigra
Pcdhga9	NA	-0.566069	FALSE	FALSE	FALSE	4	mmu-mir-669c-3p	Substantia Nigra
Pla2g4a	-0.795623	NA	FALSE	FALSE	FALSE	3	mmu-mir-669c-3p	Substantia Nigra
Spidr	-0.786364	-0.846935	FALSE	FALSE	FALSE	3	mmu-mir-669c-3p	Substantia Nigra
Tmeff2	-0.818744	NA	TRUE	FALSE	FALSE	4	mmu-mir-669c-3p	Substantia Nigra
Tnfaip8	-0.59168	-0.726575	FALSE	FALSE	FALSE	3	mmu-mir-669c-3p	Substantia Nigra
Anln	-0.785824	NA	TRUE	FALSE	FALSE	4	mmu-mir-669l-3p	Substantia Nigra
Etv1	-0.88979	NA	FALSE	FALSE	FALSE	3	mmu-mir-669l-3p	Substantia Nigra
Fam114a1	-0.552919	-0.758848	FALSE	FALSE	FALSE	3	mmu-mir-669l-3p	Substantia Nigra
Klhl2	-0.631774	NA	TRUE	FALSE	FALSE	2	mmu-mir-669l-3p	Substantia Nigra
Mcm6	-0.637838	NA	FALSE	FALSE	FALSE	3	mmu-mir-669l-3p	Substantia Nigra
Ogn	-0.748057	NA	TRUE	FALSE	FALSE	1	mmu-mir-669l-3p	Substantia Nigra
Pcdhga9	NA	-0.536311	FALSE	FALSE	FALSE	2	mmu-mir-669l-3p	Substantia Nigra
Rabif	-0.930951	-0.722158	FALSE	FALSE	FALSE	2	mmu-mir-669l-3p	Substantia Nigra
Tmeff2	-0.783993	NA	FALSE	FALSE	FALSE	2	mmu-mir-669l-3p	Substantia Nigra
Tnfaip8	-0.587267	-0.680701	FALSE	FALSE	FALSE	3	mmu-mir-669l-3p	Substantia Nigra
Anln	-0.81357	NA	TRUE	FALSE	FALSE	4	mmu-mir-297a-3p	Substantia Nigra
Etv1	-0.904917	NA	FALSE	FALSE	FALSE	3	mmu-mir-297a-3p	Substantia Nigra
Fam114a1	-0.612382	-0.777593	TRUE	FALSE	FALSE	2	mmu-mir-297a-3p	Substantia Nigra
Fkbp5	-0.85616	NA	FALSE	FALSE	FALSE	3	mmu-mir-297a-3p	Substantia Nigra
Mcm6	-0.655953	NA	TRUE	FALSE	FALSE	2	mmu-mir-297a-3p	Substantia Nigra
Pcdhga9	NA	-0.581587	FALSE	FALSE	FALSE	2	mmu-mir-297a-3p	Substantia Nigra
Tmeff2	-0.794185	NA	FALSE	FALSE	FALSE	3	mmu-mir-297a-3p	Substantia Nigra
Tnfaip8	-0.510004	-0.684895	TRUE	FALSE	FALSE	3	mmu-mir-297a-3p	Substantia Nigra
Tph2	-0.68319	NA	FALSE	FALSE	FALSE	3	mmu-mir-297a-3p	Substantia Nigra
Anln	-0.889371	NA	FALSE	FALSE	FALSE	3	mmu-mir-669p-3p	Substantia Nigra
Aven	-0.929856	0.28644	TRUE	FALSE	FALSE	1	mmu-mir-669p-3p	Substantia Nigra
Car2	-0.947726	NA	FALSE	FALSE	FALSE	3	mmu-mir-669p-3p	Substantia Nigra
Ccr5	-0.82844	NA	TRUE	FALSE	FALSE	3	mmu-mir-669p-3p	Substantia Nigra
Ogn	-0.867754	NA	FALSE	FALSE	FALSE	2	mmu-mir-669p-3p	Substantia Nigra
Pla2g4a	-0.87865	NA	FALSE	FALSE	FALSE	4	mmu-mir-669p-3p	Substantia Nigra
Ptp4a1	-0.903594	NA	FALSE	FALSE	FALSE	2	mmu-mir-669p-3p	Substantia Nigra
Tmeff2	-0.895236	NA	FALSE	FALSE	FALSE	2	mmu-mir-669p-3p	Substantia Nigra
Tph2	-0.820031	NA	FALSE	FALSE	FALSE	3	mmu-mir-669p-3p	Substantia Nigra
Anln	-0.749947	NA	TRUE	FALSE	FALSE	4	mmu-mir-669d-2-3p	Substantia Nigra
Etv1	-0.866342	NA	FALSE	FALSE	FALSE	3	mmu-mir-669d-2-3p	Substantia Nigra
Fam114a1	-0.474527	-0.740014	FALSE	FALSE	FALSE	3	mmu-mir-669d-2-3p	Substantia Nigra
Klhl2	-0.570297	NA	TRUE	FALSE	FALSE	2	mmu-mir-669d-2-3p	Substantia Nigra
Mcm6	-0.627129	NA	FALSE	FALSE	FALSE	3	mmu-mir-669d-2-3p	Substantia Nigra
Ogn	-0.730783	NA	TRUE	FALSE	FALSE	1	mmu-mir-669d-2-3p	Substantia Nigra
Pcdhga9	NA	-0.485033	FALSE	FALSE	FALSE	2	mmu-mir-669d-2-3p	Substantia Nigra
Rabif	-0.86602	-0.690638	FALSE	FALSE	FALSE	2	mmu-mir-669d-2-3p	Substantia Nigra
Tmeff2	-0.777235	NA	FALSE	FALSE	FALSE	2	mmu-mir-669d-2-3p	Substantia Nigra
Tnfaip8	-0.681009	-0.689553	FALSE	FALSE	FALSE	3	mmu-mir-669d-2-3p	Substantia Nigra
Anln	-0.838609	NA	TRUE	FALSE	FALSE	4	mmu-mir-467e-3p	Substantia Nigra
Etv1	-0.926571	NA	FALSE	FALSE	FALSE	3	mmu-mir-467e-3p	Substantia Nigra
Fam114a1	-0.626207	-0.811881	FALSE	FALSE	FALSE	3	mmu-mir-467e-3p	Substantia Nigra
Klhl2	-0.700311	NA	TRUE	FALSE	FALSE	2	mmu-mir-467e-3p	Substantia Nigra
Mcm6	-0.699677	NA	FALSE	FALSE	FALSE	3	mmu-mir-467e-3p	Substantia Nigra
Ogn	-0.801856	NA	TRUE	FALSE	FALSE	1	mmu-mir-467e-3p	Substantia Nigra
Rabif	-0.936273	-0.781033	FALSE	FALSE	FALSE	2	mmu-mir-467e-3p	Substantia Nigra
Tmeff2	-0.831379	NA	FALSE	FALSE	FALSE	2	mmu-mir-467e-3p	Substantia Nigra
Tnfaip8	-0.519986	-0.733246	FALSE	FALSE	FALSE	3	mmu-mir-467e-3p	Substantia Nigra
Anln	-0.939872	NA	FALSE	FALSE	FALSE	3	mmu-mir-592-3p	Substantia Nigra
Ccr5	-0.924741	NA	FALSE	FALSE	FALSE	2	mmu-mir-592-3p	Substantia Nigra
Fkbp5	-0.849923	NA	FALSE	FALSE	FALSE	2	mmu-mir-592-3p	Substantia Nigra
Ogn	-0.957162	NA	TRUE	FALSE	FALSE	3	mmu-mir-592-3p	Substantia Nigra
Pcdhga9	NA	-0.990003	FALSE	FALSE	FALSE	4	mmu-mir-592-3p	Substantia Nigra
Rabif	-0.50348	-0.970095	FALSE	FALSE	FALSE	2	mmu-mir-592-3p	Substantia Nigra
Tmeff2	-0.930856	NA	FALSE	FALSE	FALSE	2	mmu-mir-592-3p	Substantia Nigra
Tnfaip8	0.177502	-0.946061	FALSE	FALSE	FALSE	3	mmu-mir-592-3p	Substantia Nigra
Aldh7a1	-0.794629	-0.822071	TRUE	FALSE	FALSE	2	mmu-mir-669e-3p	Substantia Nigra
Anln	-0.862315	NA	FALSE	FALSE	FALSE	2	mmu-mir-669e-3p	Substantia Nigra
Car2	-0.931778	NA	FALSE	FALSE	FALSE	3	mmu-mir-669e-3p	Substantia Nigra
Etv1	-0.945437	NA	FALSE	FALSE	FALSE	2	mmu-mir-669e-3p	Substantia Nigra
Ogn	-0.840217	NA	TRUE	FALSE	FALSE	2	mmu-mir-669e-3p	Substantia Nigra
Pdlim2	-0.82631	NA	TRUE	FALSE	FALSE	2	mmu-mir-669e-3p	Substantia Nigra
Pkd2l2	-0.850242	NA	FALSE	FALSE	FALSE	3	mmu-mir-669e-3p	Substantia Nigra
Tmeff2	-0.871909	NA	FALSE	FALSE	FALSE	2	mmu-mir-669e-3p	Substantia Nigra
Anln	-0.790414	NA	FALSE	FALSE	FALSE	4	mmu-mir-467a-3p	Substantia Nigra
Ccr5	-0.676343	NA	FALSE	FALSE	FALSE	2	mmu-mir-467a-3p	Substantia Nigra
Etv1	-0.888906	NA	FALSE	FALSE	FALSE	2	mmu-mir-467a-3p	Substantia Nigra
Fam46c	-0.601947	-0.847378	TRUE	FALSE	FALSE	1	mmu-mir-467a-3p	Substantia Nigra
Klhl2	-0.64935	NA	TRUE	FALSE	FALSE	3	mmu-mir-467a-3p	Substantia Nigra
Mcm6	-0.629253	NA	FALSE	FALSE	FALSE	2	mmu-mir-467a-3p	Substantia Nigra
Ogn	-0.742981	NA	TRUE	FALSE	FALSE	4	mmu-mir-467a-3p	Substantia Nigra
Pcdhga9	NA	-0.548516	FALSE	FALSE	FALSE	2	mmu-mir-467a-3p	Substantia Nigra
Ptp4a1	-0.829332	NA	FALSE	FALSE	FALSE	4	mmu-mir-467a-3p	Substantia Nigra
Rabif	-0.955907	-0.724229	FALSE	FALSE	FALSE	2	mmu-mir-467a-3p	Substantia Nigra
Tnfaip8	-0.540768	-0.662541	FALSE	FALSE	FALSE	3	mmu-mir-467a-3p	Substantia Nigra
Anln	-0.749229	NA	FALSE	FALSE	FALSE	4	mmu-mir-669b-3p	Substantia Nigra
Fam46c	-0.545033	-0.803182	TRUE	FALSE	FALSE	1	mmu-mir-669b-3p	Substantia Nigra
Klhl2	-0.592583	NA	TRUE	FALSE	FALSE	3	mmu-mir-669b-3p	Substantia Nigra
Ogn	-0.705065	NA	TRUE	FALSE	FALSE	3	mmu-mir-669b-3p	Substantia Nigra
Ptp4a1	-0.787617	NA	FALSE	FALSE	FALSE	3	mmu-mir-669b-3p	Substantia Nigra
Tnfaip8	-0.604001	-0.630927	FALSE	FALSE	FALSE	3	mmu-mir-669b-3p	Substantia Nigra
Anln	-0.716794	NA	TRUE	FALSE	FALSE	4	mmu-mir-467c-3p	Substantia Nigra
Etv1	-0.840827	NA	FALSE	FALSE	FALSE	3	mmu-mir-467c-3p	Substantia Nigra
Fam114a1	-0.437026	-0.703776	FALSE	FALSE	FALSE	3	mmu-mir-467c-3p	Substantia Nigra
Klhl2	-0.532369	NA	TRUE	FALSE	FALSE	2	mmu-mir-467c-3p	Substantia Nigra
Mcm6	-0.584374	NA	FALSE	FALSE	FALSE	3	mmu-mir-467c-3p	Substantia Nigra
Ogn	-0.693826	NA	TRUE	FALSE	FALSE	1	mmu-mir-467c-3p	Substantia Nigra
Rabif	-0.868484	-0.653081	FALSE	FALSE	FALSE	2	mmu-mir-467c-3p	Substantia Nigra
Tmeff2	-0.742371	NA	FALSE	FALSE	FALSE	2	mmu-mir-467c-3p	Substantia Nigra
Tnfaip8	-0.704671	-0.649106	FALSE	FALSE	FALSE	3	mmu-mir-467c-3p	Substantia Nigra
Car8	-0.235943	-0.859875	FALSE	FALSE	FALSE	3	mmu-mir-24-2-5p	Substantia Nigra
Pcsk1n	-0.92314	NA	FALSE	FALSE	FALSE	2	mmu-mir-24-2-5p	Substantia Nigra
Fam198b	NA	-0.642901	FALSE	FALSE	FALSE	2	mmu-mir-219a-5p	Striatum
Hecw2	NA	-0.717971	FALSE	FALSE	FALSE	2	mmu-mir-219a-5p	Striatum
Onecut2	NA	-0.981534	FALSE	FALSE	FALSE	2	mmu-mir-219a-5p	Striatum
Btbd10	NA	-0.550913	TRUE	FALSE	FALSE	3	mmu-mir-130a-3p	Striatum
Cacnb4	NA	-0.603613	FALSE	FALSE	FALSE	2	mmu-mir-130a-3p	Striatum
Fam198b	NA	-0.648482	FALSE	FALSE	FALSE	2	mmu-mir-130a-3p	Striatum
Fam228b	NA	-0.903483	FALSE	FALSE	FALSE	2	mmu-mir-130a-3p	Striatum
Fzd3	NA	-0.81123	FALSE	FALSE	FALSE	3	mmu-mir-130a-3p	Striatum
Gucy1a2	NA	-0.85932	FALSE	FALSE	FALSE	3	mmu-mir-130a-3p	Striatum
Hecw2	NA	-0.7031	TRUE	FALSE	FALSE	4	mmu-mir-130a-3p	Striatum
Lpl	NA	-0.718288	FALSE	FALSE	FALSE	2	mmu-mir-130a-3p	Striatum
Onecut2	NA	-0.970457	FALSE	FALSE	FALSE	3	mmu-mir-130a-3p	Striatum
Pdk4	NA	-0.772242	FALSE	FALSE	FALSE	4	mmu-mir-130a-3p	Striatum
Plag1	NA	-0.938595	FALSE	FALSE	FALSE	2	mmu-mir-130a-3p	Striatum
Rasa2	NA	-0.75431	FALSE	FALSE	FALSE	2	mmu-mir-130a-3p	Striatum
Ryr2	NA	-0.777999	FALSE	FALSE	FALSE	2	mmu-mir-130a-3p	Striatum
Txnip	NA	-0.698891	TRUE	FALSE	FALSE	3	mmu-mir-130a-3p	Striatum
Adamtsl1	NA	-0.85569	FALSE	FALSE	FALSE	2	mmu-mir-3968	Striatum
Cacna1s	NA	-0.692294	TRUE	FALSE	FALSE	1	mmu-mir-3968	Striatum
Gucy1a2	NA	-0.835375	FALSE	FALSE	FALSE	3	mmu-mir-3968	Striatum
Onecut2	NA	-0.947291	FALSE	FALSE	FALSE	2	mmu-mir-3968	Striatum
Pla2g4e	NA	-0.644839	TRUE	FALSE	FALSE	1	mmu-mir-3968	Striatum
Plag1	NA	-0.905501	FALSE	FALSE	FALSE	2	mmu-mir-3968	Striatum
Adamtsl1	NA	-0.749358	TRUE	FALSE	FALSE	4	mmu-mir-7a-5p	Striatum
C130074G19Rik	NA	-0.399849	FALSE	FALSE	FALSE	3	mmu-mir-7a-5p	Striatum
Cacnb4	NA	-0.578142	FALSE	FALSE	FALSE	2	mmu-mir-7a-5p	Striatum
Ctnnal1	NA	-0.834558	FALSE	FALSE	FALSE	2	mmu-mir-7a-5p	Striatum
Fam198b	NA	-0.677131	FALSE	FALSE	FALSE	3	mmu-mir-7a-5p	Striatum
Fam228b	NA	-0.647898	FALSE	FALSE	FALSE	2	mmu-mir-7a-5p	Striatum
Fzd3	NA	-0.500753	FALSE	FALSE	FALSE	3	mmu-mir-7a-5p	Striatum
Gucy1a2	NA	-0.57941	FALSE	FALSE	FALSE	2	mmu-mir-7a-5p	Striatum
Hecw2	NA	-0.594775	FALSE	FALSE	FALSE	4	mmu-mir-7a-5p	Striatum
Lpl	NA	-0.728218	TRUE	FALSE	FALSE	4	mmu-mir-7a-5p	Striatum
Onecut2	NA	-0.803059	FALSE	FALSE	FALSE	3	mmu-mir-7a-5p	Striatum
Plag1	NA	-0.757658	FALSE	FALSE	FALSE	3	mmu-mir-7a-5p	Striatum
Rasa2	NA	-0.63277	FALSE	FALSE	FALSE	4	mmu-mir-7a-5p	Striatum
Ryr2	NA	-0.505606	FALSE	FALSE	FALSE	2	mmu-mir-7a-5p	Striatum
Trim66	NA	-0.33586	FALSE	FALSE	FALSE	3	mmu-mir-7a-5p	Striatum
Uvssa	NA	-0.665802	FALSE	FALSE	FALSE	4	mmu-mir-7a-5p	Striatum
Ccdc82	NA	-0.915802	TRUE	FALSE	FALSE	3	mmu-mir-1983	Striatum
Ddx59	NA	-0.509891	TRUE	FALSE	FALSE	1	mmu-mir-1983	Striatum
Fzd3	NA	-0.868859	FALSE	FALSE	FALSE	3	mmu-mir-1983	Striatum
Hecw2	NA	-0.720058	FALSE	FALSE	FALSE	3	mmu-mir-1983	Striatum
Onecut2	NA	-0.984508	TRUE	FALSE	FALSE	4	mmu-mir-1983	Striatum
Pdk4	NA	-0.787069	FALSE	FALSE	FALSE	2	mmu-mir-1983	Striatum
Pla2g4e	NA	-0.754457	TRUE	FALSE	FALSE	3	mmu-mir-1983	Striatum
Rasa2	NA	-0.771939	TRUE	FALSE	FALSE	3	mmu-mir-1983	Striatum
Atp8b1	NA	-0.798297	FALSE	FALSE	FALSE	2	mmu-mir-3961	Striatum
Cacnb4	NA	-0.89708	FALSE	FALSE	FALSE	3	mmu-mir-3961	Striatum
Fam198b	NA	-0.822774	FALSE	FALSE	FALSE	3	mmu-mir-3961	Striatum
Gucy1a2	NA	-0.601991	TRUE	FALSE	FALSE	3	mmu-mir-3961	Striatum
Hecw2	NA	-0.881454	FALSE	FALSE	FALSE	2	mmu-mir-3961	Striatum
Igfn1	NA	-0.839057	FALSE	FALSE	FALSE	2	mmu-mir-3961	Striatum
Rasa2	NA	-0.846913	TRUE	FALSE	FALSE	3	mmu-mir-3961	Striatum
Uvssa	NA	-0.787011	FALSE	FALSE	FALSE	3	mmu-mir-3961	Striatum
4930447C04Rik	NA	-0.85689	TRUE	FALSE	FALSE	3	mmu-mir-369-3p	Striatum
Abi3bp	NA	-0.656286	TRUE	FALSE	FALSE	1	mmu-mir-369-3p	Striatum
Aim2	NA	-0.768391	TRUE	FALSE	FALSE	1	mmu-mir-369-3p	Striatum
Ccdc82	NA	-0.710633	FALSE	FALSE	FALSE	3	mmu-mir-369-3p	Striatum
Dhx9	NA	-0.987799	FALSE	FALSE	FALSE	3	mmu-mir-369-3p	Striatum
Fzd3	NA	-0.681408	TRUE	FALSE	FALSE	3	mmu-mir-369-3p	Striatum
Gucy1a2	NA	-0.668671	TRUE	FALSE	FALSE	3	mmu-mir-369-3p	Striatum
Hecw2	NA	-0.902134	FALSE	FALSE	FALSE	2	mmu-mir-369-3p	Striatum
Myo5c	NA	-0.960647	FALSE	FALSE	FALSE	2	mmu-mir-369-3p	Striatum
Onecut2	NA	-0.552735	FALSE	FALSE	FALSE	3	mmu-mir-369-3p	Striatum
Pdk4	NA	-0.857877	FALSE	FALSE	FALSE	2	mmu-mir-369-3p	Striatum
Plag1	NA	-0.641784	FALSE	FALSE	FALSE	2	mmu-mir-369-3p	Striatum
Rasa2	NA	-0.873849	FALSE	FALSE	FALSE	4	mmu-mir-369-3p	Striatum
Tmem45b	NA	-0.770311	FALSE	FALSE	FALSE	2	mmu-mir-369-3p	Striatum
Tox	NA	-0.940104	TRUE	FALSE	FALSE	1	mmu-mir-369-3p	Striatum
Trim66	NA	-0.861583	FALSE	FALSE	FALSE	3	mmu-mir-369-3p	Striatum
Abi3bp	NA	-0.925248	TRUE	FALSE	FALSE	1	mmu-mir-207	Striatum
Adam33	NA	-0.675405	TRUE	FALSE	FALSE	1	mmu-mir-207	Striatum
Atp8b1	NA	-0.801462	FALSE	FALSE	FALSE	2	mmu-mir-207	Striatum
C130074G19Rik	NA	-0.572531	FALSE	FALSE	FALSE	4	mmu-mir-207	Striatum
Cacna1s	NA	-0.867923	FALSE	FALSE	FALSE	3	mmu-mir-207	Striatum
Cacnb4	NA	-0.845612	FALSE	FALSE	FALSE	3	mmu-mir-207	Striatum
Ccdc82	NA	-0.903112	FALSE	FALSE	FALSE	3	mmu-mir-207	Striatum
Crb1	NA	-0.823342	FALSE	FALSE	FALSE	2	mmu-mir-207	Striatum
Ctnnal1	NA	-0.859982	TRUE	FALSE	FALSE	2	mmu-mir-207	Striatum
Fam198b	NA	-0.784977	FALSE	FALSE	FALSE	2	mmu-mir-207	Striatum
Fam228b	NA	-0.915113	FALSE	FALSE	FALSE	3	mmu-mir-207	Striatum
Fzd3	NA	-0.94644	FALSE	FALSE	FALSE	3	mmu-mir-207	Striatum
Gucy1a2	NA	-0.941542	FALSE	FALSE	FALSE	3	mmu-mir-207	Striatum
Hecw2	NA	-0.934104	FALSE	FALSE	FALSE	3	mmu-mir-207	Striatum
Lpl	NA	-0.809695	FALSE	FALSE	FALSE	4	mmu-mir-207	Striatum
Myo5c	NA	-0.933657	FALSE	FALSE	FALSE	2	mmu-mir-207	Striatum
Onecut2	NA	-0.851514	FALSE	FALSE	FALSE	2	mmu-mir-207	Striatum
Pdk4	NA	-0.937417	FALSE	FALSE	FALSE	3	mmu-mir-207	Striatum
Pla2g4e	NA	-0.998973	FALSE	FALSE	FALSE	2	mmu-mir-207	Striatum
Plag1	NA	-0.903202	FALSE	FALSE	FALSE	3	mmu-mir-207	Striatum
Rasa2	NA	-0.944292	FALSE	FALSE	FALSE	2	mmu-mir-207	Striatum
Trim66	NA	-0.620016	FALSE	FALSE	FALSE	4	mmu-mir-207	Striatum
Uvssa	NA	-0.957841	FALSE	FALSE	FALSE	2	mmu-mir-207	Striatum
Adamtsl1	NA	-0.894975	FALSE	FALSE	FALSE	2	mmu-mir-3106-5p	Striatum
Aim2	NA	-0.835927	FALSE	FALSE	FALSE	2	mmu-mir-3106-5p	Striatum
Cacnb4	NA	-0.535968	FALSE	FALSE	FALSE	2	mmu-mir-3106-5p	Striatum
Fam198b	NA	-0.541896	FALSE	FALSE	FALSE	2	mmu-mir-3106-5p	Striatum
Fzd3	NA	-0.918033	FALSE	FALSE	FALSE	2	mmu-mir-3106-5p	Striatum
Gucy1a2	NA	-0.941016	FALSE	FALSE	FALSE	2	mmu-mir-3106-5p	Striatum
Hecw2	NA	-0.680479	FALSE	FALSE	FALSE	2	mmu-mir-3106-5p	Striatum
Lpl	NA	-0.617542	FALSE	FALSE	FALSE	3	mmu-mir-3106-5p	Striatum
Onecut2	NA	-0.968259	FALSE	FALSE	FALSE	4	mmu-mir-3106-5p	Striatum
Pdk4	NA	-0.747472	FALSE	FALSE	FALSE	2	mmu-mir-3106-5p	Striatum
Pla2g4e	NA	-0.77182	TRUE	FALSE	FALSE	3	mmu-mir-3106-5p	Striatum
Ryr2	NA	-0.859823	FALSE	FALSE	FALSE	2	mmu-mir-3106-5p	Striatum
Uvssa	NA	-0.817933	FALSE	FALSE	FALSE	2	mmu-mir-3106-5p	Striatum
Cacnb4	NA	-0.644753	FALSE	FALSE	FALSE	2	mmu-mir-19b-3p	Striatum
Cpeb4	NA	-0.778092	FALSE	FALSE	FALSE	2	mmu-mir-19b-3p	Striatum
Dhx9	NA	-0.470934	FALSE	FALSE	FALSE	3	mmu-mir-19b-3p	Striatum
Fam198b	NA	-0.676273	FALSE	FALSE	FALSE	2	mmu-mir-19b-3p	Striatum
Gucy1a2	NA	-0.902715	FALSE	FALSE	FALSE	3	mmu-mir-19b-3p	Striatum
Hecw2	NA	-0.749781	FALSE	TRUE	TRUE	4	mmu-mir-19b-3p	Striatum
Melk	NA	-0.820898	TRUE	FALSE	FALSE	3	mmu-mir-19b-3p	Striatum
Onecut2	NA	-0.988468	FALSE	FALSE	FALSE	4	mmu-mir-19b-3p	Striatum
Pdk4	NA	-0.813668	FALSE	FALSE	FALSE	3	mmu-mir-19b-3p	Striatum
Stard4	NA	-0.490347	FALSE	FALSE	FALSE	3	mmu-mir-19b-3p	Striatum
Txnip	NA	-0.70065	FALSE	TRUE	TRUE	1	mmu-mir-19b-3p	Striatum
Uvssa	NA	-0.861764	FALSE	FALSE	FALSE	2	mmu-mir-19b-3p	Striatum
4930447C04Rik	NA	-0.875552	TRUE	FALSE	FALSE	3	mmu-mir-677-5p	Striatum
Adamtsl1	NA	-0.959362	FALSE	FALSE	FALSE	2	mmu-mir-677-5p	Striatum
Aim2	NA	-0.92477	FALSE	FALSE	FALSE	2	mmu-mir-677-5p	Striatum
Atp8b1	NA	-0.754622	FALSE	FALSE	FALSE	4	mmu-mir-677-5p	Striatum
C130074G19Rik	NA	-0.350277	TRUE	FALSE	FALSE	4	mmu-mir-677-5p	Striatum
Cacnb4	NA	-0.687991	FALSE	FALSE	FALSE	3	mmu-mir-677-5p	Striatum
Crb1	NA	-0.857302	FALSE	FALSE	FALSE	4	mmu-mir-677-5p	Striatum
Fam198b	NA	-0.706727	FALSE	FALSE	FALSE	2	mmu-mir-677-5p	Striatum
Fzd3	NA	-0.900493	FALSE	FALSE	FALSE	3	mmu-mir-677-5p	Striatum
Gucy1a2	NA	-0.936355	FALSE	FALSE	FALSE	2	mmu-mir-677-5p	Striatum
Hecw2	NA	-0.795255	FALSE	FALSE	FALSE	4	mmu-mir-677-5p	Striatum
Lpl	NA	-0.770588	FALSE	FALSE	FALSE	4	mmu-mir-677-5p	Striatum
Onecut2	NA	-0.99814	FALSE	FALSE	FALSE	4	mmu-mir-677-5p	Striatum
Pla2g4e	NA	-0.821559	FALSE	FALSE	FALSE	2	mmu-mir-677-5p	Striatum
Plag1	NA	-0.985055	FALSE	FALSE	FALSE	2	mmu-mir-677-5p	Striatum
Rasa2	NA	-0.840238	FALSE	FALSE	FALSE	2	mmu-mir-677-5p	Striatum
Sned1	NA	-0.968824	TRUE	FALSE	FALSE	3	mmu-mir-677-5p	Striatum
Stard4	NA	-0.523342	FALSE	FALSE	FALSE	3	mmu-mir-677-5p	Striatum
Trim66	NA	-0.345815	TRUE	FALSE	FALSE	4	mmu-mir-677-5p	Striatum
Uvssa	NA	-0.899214	FALSE	FALSE	FALSE	3	mmu-mir-677-5p	Striatum
Fam198b	NA	-0.368441	TRUE	FALSE	FALSE	4	mmu-mir-144-3p	Striatum
Fzd3	NA	-0.929209	FALSE	FALSE	FALSE	3	mmu-mir-144-3p	Striatum
Lpl	NA	-0.446611	FALSE	FALSE	FALSE	2	mmu-mir-144-3p	Striatum
Onecut2	NA	-0.883023	FALSE	FALSE	FALSE	4	mmu-mir-144-3p	Striatum
Pla2g4e	NA	-0.742059	FALSE	FALSE	FALSE	3	mmu-mir-144-3p	Striatum
Rasa2	NA	-0.630594	FALSE	FALSE	FALSE	4	mmu-mir-144-3p	Striatum
Tox	NA	-0.538754	FALSE	FALSE	FALSE	4	mmu-mir-144-3p	Striatum
Uvssa	NA	-0.725894	FALSE	FALSE	FALSE	3	mmu-mir-144-3p	Striatum
4930447C04Rik	NA	-0.846983	FALSE	FALSE	FALSE	3	mmu-mir-181c-5p	Striatum
Abi3bp	NA	-0.92528	TRUE	FALSE	FALSE	4	mmu-mir-181c-5p	Striatum
Adamtsl1	NA	-0.943498	FALSE	FALSE	FALSE	4	mmu-mir-181c-5p	Striatum
Atp8b1	NA	-0.809734	FALSE	FALSE	FALSE	3	mmu-mir-181c-5p	Striatum
Cacnb4	NA	-0.721845	FALSE	FALSE	FALSE	2	mmu-mir-181c-5p	Striatum
Ccdc82	NA	-0.953228	FALSE	FALSE	FALSE	3	mmu-mir-181c-5p	Striatum
Ctnnal1	NA	-0.966632	FALSE	FALSE	FALSE	2	mmu-mir-181c-5p	Striatum
Fam198b	NA	-0.76544	FALSE	FALSE	FALSE	3	mmu-mir-181c-5p	Striatum
Melk	NA	-0.858514	FALSE	FALSE	FALSE	3	mmu-mir-181c-5p	Striatum
Onecut2	NA	-0.975323	FALSE	FALSE	FALSE	4	mmu-mir-181c-5p	Striatum
Pdk4	NA	-0.852446	FALSE	FALSE	FALSE	4	mmu-mir-181c-5p	Striatum
Plag1	NA	-0.956679	FALSE	FALSE	FALSE	2	mmu-mir-181c-5p	Striatum
Rasa2	NA	-0.836191	FALSE	FALSE	FALSE	2	mmu-mir-181c-5p	Striatum
Tox	NA	-0.735436	TRUE	FALSE	FALSE	3	mmu-mir-181c-5p	Striatum
Npc2	NA	-0.34742	FALSE	FALSE	FALSE	2	mmu-mir-691	Striatum
Rbbp9	NA	-0.362809	FALSE	FALSE	FALSE	4	mmu-mir-691	Striatum
Slc24a3	NA	-0.33614	TRUE	FALSE	FALSE	1	mmu-mir-691	Striatum
Trib2	NA	-0.386365	FALSE	FALSE	FALSE	3	mmu-mir-691	Striatum
Trim66	NA	-0.300762	FALSE	FALSE	FALSE	3	mmu-mir-691	Striatum
Btbd10	NA	-0.735552	TRUE	FALSE	FALSE	3	mmu-mir-301a-3p	Striatum
Cacnb4	NA	-0.70049	FALSE	FALSE	FALSE	2	mmu-mir-301a-3p	Striatum
Fam198b	NA	-0.586339	FALSE	FALSE	FALSE	2	mmu-mir-301a-3p	Striatum
Fzd3	NA	-0.536618	FALSE	FALSE	FALSE	3	mmu-mir-301a-3p	Striatum
Gucy1a2	NA	-0.495076	FALSE	FALSE	FALSE	3	mmu-mir-301a-3p	Striatum
Hecw2	NA	-0.705625	TRUE	FALSE	FALSE	4	mmu-mir-301a-3p	Striatum
Pdk4	NA	-0.641285	FALSE	FALSE	FALSE	4	mmu-mir-301a-3p	Striatum
Rasa2	NA	-0.666178	FALSE	FALSE	FALSE	2	mmu-mir-301a-3p	Striatum
Txnip	NA	-0.340441	TRUE	FALSE	FALSE	4	mmu-mir-301a-3p	Striatum
Atp8b1	NA	-0.513065	FALSE	FALSE	FALSE	3	mmu-mir-33-5p	Striatum
Cacnb4	NA	-0.662124	FALSE	FALSE	FALSE	2	mmu-mir-33-5p	Striatum
Ctnnal1	NA	-0.379017	TRUE	FALSE	FALSE	2	mmu-mir-33-5p	Striatum
Fam198b	NA	-0.541008	FALSE	FALSE	FALSE	2	mmu-mir-33-5p	Striatum
Gucy1a2	NA	-0.517243	FALSE	FALSE	FALSE	3	mmu-mir-33-5p	Striatum
Hecw2	NA	-0.683234	FALSE	FALSE	FALSE	4	mmu-mir-33-5p	Striatum
Melk	NA	-0.61508	FALSE	FALSE	FALSE	2	mmu-mir-33-5p	Striatum
Onecut2	NA	-0.301236	FALSE	FALSE	FALSE	4	mmu-mir-33-5p	Striatum
Pdk4	NA	-0.622086	FALSE	FALSE	FALSE	3	mmu-mir-33-5p	Striatum
Plag1	NA	-0.404199	FALSE	FALSE	FALSE	2	mmu-mir-33-5p	Striatum
Rasa2	NA	-0.647673	FALSE	FALSE	FALSE	2	mmu-mir-33-5p	Striatum
Trim66	NA	-0.677662	FALSE	FALSE	FALSE	3	mmu-mir-33-5p	Striatum
Uvssa	NA	-0.599942	FALSE	FALSE	FALSE	4	mmu-mir-33-5p	Striatum
Adamtsl1	NA	-0.819274	FALSE	FALSE	FALSE	4	mmu-mir-153-3p	Striatum
Cacnb4	NA	-0.424764	TRUE	FALSE	FALSE	4	mmu-mir-153-3p	Striatum
Fam198b	NA	-0.462662	FALSE	FALSE	FALSE	2	mmu-mir-153-3p	Striatum
Fam228b	NA	-0.885013	FALSE	FALSE	FALSE	3	mmu-mir-153-3p	Striatum
Fzd3	NA	-0.803243	FALSE	FALSE	FALSE	3	mmu-mir-153-3p	Striatum
Gucy1a2	NA	-0.840899	FALSE	FALSE	FALSE	3	mmu-mir-153-3p	Striatum
Hecw2	NA	-0.559875	FALSE	FALSE	FALSE	3	mmu-mir-153-3p	Striatum
Onecut2	NA	-0.92816	FALSE	FALSE	FALSE	4	mmu-mir-153-3p	Striatum
Pdk4	NA	-0.641199	FALSE	FALSE	FALSE	3	mmu-mir-153-3p	Striatum
Ryr2	NA	-0.727809	TRUE	FALSE	FALSE	4	mmu-mir-153-3p	Striatum
Uvssa	NA	-0.713572	FALSE	FALSE	FALSE	4	mmu-mir-153-3p	Striatum
Ccdc82	NA	-0.992802	FALSE	FALSE	FALSE	2	mmu-mir-487b-3p	Striatum
Hecw2	NA	-0.890077	FALSE	FALSE	FALSE	2	mmu-mir-487b-3p	Striatum
Onecut2	NA	-0.984304	FALSE	FALSE	FALSE	2	mmu-mir-487b-3p	Striatum
Txnip	NA	-0.828495	FALSE	FALSE	FALSE	2	mmu-mir-487b-3p	Striatum
Uvssa	NA	-0.954493	FALSE	FALSE	FALSE	4	mmu-mir-487b-3p	Striatum
Abi3bp	NA	-0.766305	TRUE	FALSE	FALSE	1	mmu-mir-377-3p	Striatum
Adamtsl1	NA	-0.781551	FALSE	FALSE	FALSE	2	mmu-mir-377-3p	Striatum
Fam228b	NA	-0.742639	FALSE	FALSE	FALSE	3	mmu-mir-377-3p	Striatum
Fzd3	NA	-0.608917	FALSE	FALSE	FALSE	2	mmu-mir-377-3p	Striatum
Gucy1a2	NA	-0.677103	FALSE	FALSE	FALSE	2	mmu-mir-377-3p	Striatum
Lpl	NA	-0.659834	FALSE	FALSE	FALSE	3	mmu-mir-377-3p	Striatum
Melk	NA	-0.653694	TRUE	FALSE	FALSE	1	mmu-mir-377-3p	Striatum
Onecut2	NA	-0.86748	FALSE	FALSE	FALSE	4	mmu-mir-377-3p	Striatum
Pdk4	NA	-0.645486	FALSE	FALSE	FALSE	4	mmu-mir-377-3p	Striatum
Plag1	NA	-0.815227	FALSE	FALSE	FALSE	3	mmu-mir-377-3p	Striatum
Prss56	NA	-0.845193	FALSE	FALSE	FALSE	3	mmu-mir-377-3p	Striatum
Stard4	NA	-0.433681	FALSE	FALSE	FALSE	3	mmu-mir-377-3p	Striatum
Uvssa	NA	-0.679734	FALSE	FALSE	FALSE	2	mmu-mir-377-3p	Striatum
Adamtsl1	NA	-0.791124	FALSE	FALSE	FALSE	4	mmu-mir-379-5p	Striatum
Atp8b1	NA	-0.581016	FALSE	FALSE	FALSE	3	mmu-mir-379-5p	Striatum
Cacnb4	NA	-0.451787	FALSE	FALSE	FALSE	3	mmu-mir-379-5p	Striatum
Fam198b	NA	-0.522207	FALSE	FALSE	FALSE	3	mmu-mir-379-5p	Striatum
Fzd3	NA	-0.681734	FALSE	FALSE	FALSE	2	mmu-mir-379-5p	Striatum
Gucy1a2	NA	-0.739295	FALSE	FALSE	FALSE	2	mmu-mir-379-5p	Striatum
Onecut2	NA	-0.895492	FALSE	FALSE	FALSE	2	mmu-mir-379-5p	Striatum
Ryr2	NA	-0.626359	TRUE	FALSE	FALSE	3	mmu-mir-379-5p	Striatum
Uvssa	NA	-0.680927	FALSE	FALSE	FALSE	2	mmu-mir-379-5p	Striatum
Aim2	NA	-0.923763	FALSE	FALSE	FALSE	3	mmu-mir-1264-3p	Striatum
Ccdc82	NA	-0.903332	FALSE	FALSE	FALSE	3	mmu-mir-1264-3p	Striatum
Fam198b	NA	-0.804199	FALSE	FALSE	FALSE	4	mmu-mir-1264-3p	Striatum
Fam228b	NA	-0.902622	FALSE	FALSE	FALSE	3	mmu-mir-1264-3p	Striatum
Fzd3	NA	-0.933435	FALSE	FALSE	FALSE	3	mmu-mir-1264-3p	Striatum
Gucy1a2	NA	-0.929593	FALSE	FALSE	FALSE	3	mmu-mir-1264-3p	Striatum
Hecw2	NA	-0.94506	FALSE	FALSE	FALSE	4	mmu-mir-1264-3p	Striatum
Lpl	NA	-0.82568	FALSE	FALSE	FALSE	2	mmu-mir-1264-3p	Striatum
Melk	NA	-0.945323	TRUE	FALSE	FALSE	1	mmu-mir-1264-3p	Striatum
Myo5c	NA	-0.947003	FALSE	FALSE	FALSE	2	mmu-mir-1264-3p	Striatum
Onecut2	NA	-0.8422	FALSE	FALSE	FALSE	4	mmu-mir-1264-3p	Striatum
Rasa2	NA	-0.952516	FALSE	FALSE	FALSE	3	mmu-mir-1264-3p	Striatum
Stard4	NA	-0.690344	FALSE	FALSE	FALSE	3	mmu-mir-1264-3p	Striatum
Trim66	NA	-0.650552	FALSE	FALSE	FALSE	4	mmu-mir-1264-3p	Striatum
Uvssa	NA	-0.96098	FALSE	FALSE	FALSE	3	mmu-mir-1264-3p	Striatum
Abi3bp	NA	-0.936063	TRUE	FALSE	FALSE	2	mmu-mir-32-5p	Striatum
Adamtsl1	NA	-0.8575	TRUE	FALSE	FALSE	3	mmu-mir-32-5p	Striatum
Atp8b1	NA	-0.521355	TRUE	FALSE	FALSE	3	mmu-mir-32-5p	Striatum
Ctnnal1	NA	-0.803296	FALSE	FALSE	FALSE	4	mmu-mir-32-5p	Striatum
Fam198b	NA	-0.464427	FALSE	FALSE	FALSE	3	mmu-mir-32-5p	Striatum
Gucy1a2	NA	-0.943748	FALSE	FALSE	FALSE	2	mmu-mir-32-5p	Striatum
Hecw2	NA	-0.635538	FALSE	FALSE	FALSE	3	mmu-mir-32-5p	Striatum
Lpl	NA	-0.541968	FALSE	FALSE	FALSE	2	mmu-mir-32-5p	Striatum
Onecut2	NA	-0.936664	FALSE	FALSE	FALSE	3	mmu-mir-32-5p	Striatum
Ryr2	NA	-0.860489	FALSE	FALSE	FALSE	2	mmu-mir-32-5p	Striatum
Uvssa	NA	-0.781743	FALSE	FALSE	FALSE	2	mmu-mir-32-5p	Striatum
Abi3bp	NA	-0.635437	FALSE	FALSE	FALSE	2	mmu-mir-21a-5p	Striatum
Cacnb4	NA	-0.666257	FALSE	FALSE	FALSE	2	mmu-mir-21a-5p	Striatum
Ctnnal1	NA	-0.508497	FALSE	FALSE	FALSE	3	mmu-mir-21a-5p	Striatum
Ddx4	NA	-0.595315	FALSE	FALSE	FALSE	2	mmu-mir-21a-5p	Striatum
Fzd3	NA	-0.7538	FALSE	FALSE	FALSE	3	mmu-mir-21a-5p	Striatum
Gucy1a2	NA	-0.708079	FALSE	FALSE	FALSE	3	mmu-mir-21a-5p	Striatum
Hecw2	NA	-0.739679	FALSE	FALSE	FALSE	2	mmu-mir-21a-5p	Striatum
Onecut2	NA	-0.492734	FALSE	FALSE	FALSE	2	mmu-mir-21a-5p	Striatum
Pla2g4e	NA	-0.860736	FALSE	FALSE	FALSE	4	mmu-mir-21a-5p	Striatum
Plag1	NA	-0.579929	FALSE	FALSE	FALSE	4	mmu-mir-21a-5p	Striatum
Rasa2	NA	-0.724725	FALSE	FALSE	FALSE	2	mmu-mir-21a-5p	Striatum
Uvssa	NA	-0.711241	FALSE	FALSE	FALSE	3	mmu-mir-21a-5p	Striatum
Abhd17c	NA	-0.442389	TRUE	FALSE	FALSE	2	mmu-mir-1192	Striatum
Car2	NA	-0.881542	FALSE	FALSE	FALSE	3	mmu-mir-1192	Striatum
Dgkd	NA	-0.496086	FALSE	FALSE	FALSE	3	mmu-mir-1192	Striatum
Etnk2	NA	-0.593788	TRUE	FALSE	FALSE	3	mmu-mir-1192	Striatum
Fam114a1	NA	-0.481215	TRUE	FALSE	FALSE	1	mmu-mir-1192	Striatum
Gjc1	NA	-0.385218	TRUE	FALSE	FALSE	1	mmu-mir-1192	Striatum
Gjc2	NA	-0.466208	TRUE	FALSE	FALSE	1	mmu-mir-1192	Striatum
Gsn	NA	-0.583653	TRUE	FALSE	FALSE	1	mmu-mir-1192	Striatum
Hif3a	NA	-0.396491	TRUE	FALSE	FALSE	3	mmu-mir-1192	Striatum
Hsp90ab1	NA	-0.550876	TRUE	FALSE	FALSE	3	mmu-mir-1192	Striatum
Hspa1a	NA	-0.602281	TRUE	FALSE	FALSE	1	mmu-mir-1192	Striatum
Hspa5	NA	-0.740415	FALSE	FALSE	FALSE	3	mmu-mir-1192	Striatum
Mbp	NA	-0.490945	TRUE	FALSE	FALSE	2	mmu-mir-1192	Striatum
Mlec	NA	-0.457974	FALSE	FALSE	FALSE	3	mmu-mir-1192	Striatum
Pfn1	NA	-0.652233	TRUE	FALSE	FALSE	1	mmu-mir-1192	Striatum
Plekhg1	NA	-0.388263	FALSE	FALSE	FALSE	2	mmu-mir-1192	Striatum
Plin3	NA	-0.629346	TRUE	FALSE	FALSE	3	mmu-mir-1192	Striatum
Pmp22	NA	-0.747717	TRUE	FALSE	FALSE	1	mmu-mir-1192	Striatum
Rbbp9	NA	-0.751876	TRUE	FALSE	FALSE	3	mmu-mir-1192	Striatum
Ret	NA	-0.768139	TRUE	FALSE	FALSE	3	mmu-mir-1192	Striatum
Sdc4	NA	-0.686786	TRUE	FALSE	FALSE	3	mmu-mir-1192	Striatum
Slc24a3	NA	-0.786363	TRUE	FALSE	FALSE	3	mmu-mir-1192	Striatum
Slc6a11	NA	-0.722133	TRUE	FALSE	FALSE	3	mmu-mir-1192	Striatum
Sox17	NA	-0.516484	TRUE	FALSE	FALSE	1	mmu-mir-1192	Striatum
Tcf7l2	NA	-0.524444	TRUE	FALSE	FALSE	3	mmu-mir-1192	Striatum
Timp4	NA	-0.579305	TRUE	FALSE	FALSE	1	mmu-mir-1192	Striatum
Tmem163	NA	-0.700484	TRUE	FALSE	FALSE	4	mmu-mir-1192	Striatum
Tmem50b	NA	-0.725369	TRUE	FALSE	FALSE	3	mmu-mir-1192	Striatum
Zic1	NA	-0.684874	TRUE	FALSE	FALSE	4	mmu-mir-1192	Striatum
Adam33	NA	-0.773382	TRUE	FALSE	FALSE	4	mmu-mir-338-3p	Striatum
Btbd10	NA	-0.53117	FALSE	FALSE	FALSE	2	mmu-mir-338-3p	Striatum
C130074G19Rik	NA	-0.693924	FALSE	FALSE	FALSE	4	mmu-mir-338-3p	Striatum
Cacnb4	NA	-0.474332	TRUE	FALSE	FALSE	4	mmu-mir-338-3p	Striatum
Fam198b	NA	-0.393666	FALSE	FALSE	FALSE	2	mmu-mir-338-3p	Striatum
Hecw2	NA	-0.361053	FALSE	FALSE	FALSE	2	mmu-mir-338-3p	Striatum
Igfn1	NA	-0.33637	FALSE	FALSE	FALSE	3	mmu-mir-338-3p	Striatum
Lpl	NA	-0.310828	TRUE	FALSE	FALSE	4	mmu-mir-338-3p	Striatum
Trim66	NA	-0.741136	FALSE	FALSE	FALSE	2	mmu-mir-338-3p	Striatum
C1qc	NA	-0.346283	FALSE	FALSE	FALSE	3	mmu-mir-3103-5p	Striatum
Calr	NA	-0.344349	TRUE	FALSE	FALSE	2	mmu-mir-3103-5p	Striatum
Fam114a1	NA	-0.474238	TRUE	FALSE	FALSE	2	mmu-mir-3103-5p	Striatum
Gapdh	NA	-0.707567	FALSE	FALSE	FALSE	3	mmu-mir-3103-5p	Striatum
Hif3a	NA	-0.331125	FALSE	FALSE	FALSE	2	mmu-mir-3103-5p	Striatum
Lad1	NA	-0.303934	FALSE	FALSE	FALSE	3	mmu-mir-3103-5p	Striatum
Pex10	NA	-0.545642	FALSE	FALSE	FALSE	2	mmu-mir-3103-5p	Striatum
Rasd1	NA	-0.311708	TRUE	FALSE	FALSE	2	mmu-mir-3103-5p	Striatum
Ret	NA	-0.365153	TRUE	FALSE	FALSE	4	mmu-mir-3103-5p	Striatum
Sdc4	NA	-0.541245	FALSE	FALSE	FALSE	4	mmu-mir-3103-5p	Striatum
Slc24a3	NA	-0.471243	TRUE	FALSE	FALSE	4	mmu-mir-3103-5p	Striatum
Slc6a11	NA	-0.376663	FALSE	FALSE	FALSE	4	mmu-mir-3103-5p	Striatum
Tmem50b	NA	-0.437233	FALSE	FALSE	FALSE	4	mmu-mir-3103-5p	Striatum
Tnni1	NA	-0.377252	TRUE	FALSE	FALSE	4	mmu-mir-3103-5p	Striatum
Ttc9b	NA	-0.444675	TRUE	FALSE	FALSE	2	mmu-mir-3103-5p	Striatum
Adamtsl1	NA	-0.958038	FALSE	FALSE	FALSE	3	mmu-mir-219a-2-3p	Striatum
Fzd3	NA	-0.888071	FALSE	FALSE	FALSE	3	mmu-mir-219a-2-3p	Striatum
Onecut2	NA	-0.871497	TRUE	FALSE	FALSE	3	mmu-mir-219a-2-3p	Striatum
Uvssa	NA	-0.992021	FALSE	FALSE	FALSE	2	mmu-mir-219a-2-3p	Striatum
Abi3bp	NA	-0.780452	FALSE	FALSE	FALSE	3	mmu-mir-138-2-3p	Striatum
Adamtsl1	NA	-0.736779	FALSE	FALSE	FALSE	2	mmu-mir-138-2-3p	Striatum
Atp8b1	NA	-0.469736	FALSE	FALSE	FALSE	2	mmu-mir-138-2-3p	Striatum
Cacnb4	NA	-0.340683	FALSE	FALSE	FALSE	2	mmu-mir-138-2-3p	Striatum
Ccdc82	NA	-0.73909	FALSE	FALSE	FALSE	2	mmu-mir-138-2-3p	Striatum
Ddx4	NA	-0.590679	TRUE	FALSE	FALSE	1	mmu-mir-138-2-3p	Striatum
Fam198b	NA	-0.405536	FALSE	FALSE	FALSE	3	mmu-mir-138-2-3p	Striatum
Fzd3	NA	-0.676595	FALSE	FALSE	FALSE	3	mmu-mir-138-2-3p	Striatum
Gucy1a2	NA	-0.72695	FALSE	FALSE	FALSE	3	mmu-mir-138-2-3p	Striatum
Lpl	NA	-0.489638	FALSE	FALSE	FALSE	4	mmu-mir-138-2-3p	Striatum
Melk	NA	-0.556507	TRUE	FALSE	FALSE	1	mmu-mir-138-2-3p	Striatum
Myo5c	NA	-0.316489	FALSE	FALSE	FALSE	2	mmu-mir-138-2-3p	Striatum
Onecut2	NA	-0.865826	FALSE	FALSE	FALSE	4	mmu-mir-138-2-3p	Striatum
Plag1	NA	-0.804459	FALSE	FALSE	FALSE	2	mmu-mir-138-2-3p	Striatum
Ryr2	NA	-0.595531	FALSE	FALSE	FALSE	4	mmu-mir-138-2-3p	Striatum
Tox	NA	-0.377591	TRUE	FALSE	FALSE	4	mmu-mir-138-2-3p	Striatum
Txnip	NA	-0.508435	FALSE	FALSE	FALSE	2	mmu-mir-138-2-3p	Striatum
Uvssa	NA	-0.613848	FALSE	FALSE	FALSE	2	mmu-mir-138-2-3p	Striatum
Cd59a	NA	-0.315849	TRUE	FALSE	FALSE	4	mmu-mir-669k-5p	Striatum
Fam114a1	NA	-0.383437	FALSE	FALSE	FALSE	2	mmu-mir-669k-5p	Striatum
Hspa5	NA	-0.537036	TRUE	FALSE	FALSE	3	mmu-mir-669k-5p	Striatum
Lad1	NA	-0.481358	FALSE	FALSE	FALSE	2	mmu-mir-669k-5p	Striatum
Limd2	NA	-0.386328	TRUE	FALSE	FALSE	4	mmu-mir-669k-5p	Striatum
Npc2	NA	-0.536405	FALSE	FALSE	FALSE	2	mmu-mir-669k-5p	Striatum
Ret	NA	-0.543557	FALSE	FALSE	FALSE	2	mmu-mir-669k-5p	Striatum
Sdc4	NA	-0.549575	FALSE	FALSE	FALSE	3	mmu-mir-669k-5p	Striatum
Slc24a3	NA	-0.594717	FALSE	FALSE	FALSE	2	mmu-mir-669k-5p	Striatum
Tmem163	NA	-0.445567	FALSE	FALSE	FALSE	2	mmu-mir-669k-5p	Striatum
Tmem50b	NA	-0.532361	TRUE	FALSE	FALSE	2	mmu-mir-669k-5p	Striatum
Tnni1	NA	-0.409491	TRUE	FALSE	FALSE	2	mmu-mir-669k-5p	Striatum
Trib2	NA	-0.595461	FALSE	FALSE	FALSE	2	mmu-mir-669k-5p	Striatum
Atp8b1	NA	-0.89501	FALSE	FALSE	FALSE	3	mmu-mir-433-5p	Striatum
Cacnb4	NA	-0.858558	FALSE	FALSE	FALSE	4	mmu-mir-433-5p	Striatum
Onecut2	NA	-0.974719	FALSE	FALSE	FALSE	2	mmu-mir-433-5p	Striatum
Trim66	NA	-0.584574	FALSE	FALSE	FALSE	3	mmu-mir-433-5p	Striatum
Uvssa	NA	-0.980857	FALSE	FALSE	FALSE	4	mmu-mir-433-5p	Striatum
Cacnb4	NA	-0.427041	FALSE	FALSE	FALSE	2	mmu-mir-9-3p	Striatum
Fam198b	NA	-0.485634	FALSE	FALSE	FALSE	3	mmu-mir-9-3p	Striatum
Fzd3	NA	-0.728356	FALSE	FALSE	FALSE	3	mmu-mir-9-3p	Striatum
Gucy1a2	NA	-0.77815	FALSE	FALSE	FALSE	3	mmu-mir-9-3p	Striatum
Hecw2	NA	-0.540239	FALSE	FALSE	FALSE	2	mmu-mir-9-3p	Striatum
Lpl	NA	-0.566176	FALSE	FALSE	FALSE	2	mmu-mir-9-3p	Striatum
Onecut2	NA	-0.908408	TRUE	FALSE	FALSE	4	mmu-mir-9-3p	Striatum
Pdk4	NA	-0.623659	FALSE	FALSE	FALSE	3	mmu-mir-9-3p	Striatum
Rasa2	NA	-0.602016	FALSE	FALSE	FALSE	2	mmu-mir-9-3p	Striatum
Fam198b	NA	-0.599983	FALSE	FALSE	FALSE	3	mmu-mir-136-3p	Striatum
